# Supplementary material for: Mechanism of SARS-CoV-2 resistance to nucleotide analog-based antivirals
Source: Nat Commun. 2026 Jan 13;17:1601. doi: 10.1038/s41467-026-68304-8 (PMC12905345; doi:10.1038/s41467-026-68304-8)
Supplement: Supplementary file 4 — Source Data [file 41467_2026_68304_MOESM4_ESM.xlsx]

## Sheet: Fig. 1c, d
Fig. 1d. Fluorescence polarization analysis of RdRp-RNA binidng
n = 9 biological replicates, inidcated by i–ix, respectively
[RdRp] (nM)	T20P14-U (∆mP)									T20P14-S (∆mP)									T20P14-G (∆mP)									T20P14-B (∆mP)
	i	ii	iii	iv	v	vi	vii	viii	ix	i	ii	iii	iv	v	vi	vii	viii	ix	i	ii	iii	iv	v	vi	vii	viii	ix	i	ii	iii	iv	v	vi	vii	viii	ix
8000	137.241	126.686	126.162	119.644	103.268	109.303	130.64	129.572	122.433	103.862	111.938	112.236	121.627	117.44	116.865	131.423	119.257	110.856	138.578	143.35	82.9651	136.679	127.672	110.955	115.938	125.186	121.003	86.5681	98.2097	93.3625	101.666	99.062	93.2449	97.5249	90.5357	99.2659
4000	136.323	122.667	123.485	114.356	110.951	111.646	124.703	126.828	112.451	137.541	131.874	139.157	139.955	140.702	130.633	130.68	123.587	121.593	149.542	111.634	112.675	125.758	124.999	99.7078	103.812	118.845	85.6939	85.4482	81.5577	94.0836	93.8551	100.866	99.2746	88.9665	91.9753	81.7894
2000	127.915	120.684	115.056	110.329	105.773	111.495	122.462	122.816	110.695	123.777	131.572	119.953	128.815	123.835	124.46	113.96	111.891	115.664	120.099	131.577	96.5589	114.139	107.431	110.179	70.6438	100.374	71.7894	70.0249	75.1791	87.403	79.3624	79.1091	85.7431	73.3988	75.1043	77.1048
1000	103.373	103.686	94.6948	87.897	83.9943	91.8118	104.301	110.221	101.652	86.5917	86.5689	97.8822	88.8164	86.0171	83.8547	77.7382	84.7823	77.4059	107.28	70.5776	100.197	90.897	84.9522	82.1379	65.2183	56.9137	45.6534	41.3269	51.0619	43.1898	33.6333	47.1504	51.2136	36.7359	45.7046	37.798
500	67.6303	61.2097	59.3141	31.9962	31.1438	33.3096	52.2726	49.2161	43.062	42.7621	43.1474	41.8827	49.9506	42.1264	41.3464	30.5282	39.314	22.2724	57.6848	48.8805	51.5703	40.413	38.7218	31.6321	25.671	13.5929	27.5278	22.687	26.1877	20.2605	25.9996	30.2905	25.292	28.0213	20.7754	22.3188
250	11.3616	14.7841	10.2218	-1.4059	-1.7981	-1.59458	12.9981	16.0115	12.7638	19.8638	11.6686	5.69756	20.3072	18.2132	19.5916	12.4911	16.5904	9.51028	36.5777	34.0657	37.2376	26.2055	24.7348	22.0576	7.29941	6.94866	8.3243	10.323	15.0519	13.6739	8.21341	15.3759	11.8771	14.4405	13.3347	14.4635
125	1.04589	1.67102	0.465288	-0.884134	0.76292	-1.80895	4.62707	7.05795	8.31867	7.08059	1.73693	3.07713	3.51341	5.29122	7.43145	3.19051	3.17748	3.63527	16.8866	12.2217	14.014	18.8995	15.4796	13.202	0.60344	3.16729	1.86316	0.579442	1.60727	0.773925	9.81287	7.64278	6.32867	-1.83792	-0.732567	0.580931
62.5	1.96179	-0.504633	1.32365	0.451515	-0.73471	-0.194818	-1.59844	-2.93065	1.25691	-1.05537	-1.7359	0.892212	1.52591	1.43948	1.37405	-0.229857	-0.335624	-1.64059	4.18604	4.89955	3.88066	4.11221	1.54094	1.59848	2.00453	-1.44025	-6.02168	1.1396	-0.980061	0.74245	1.07326	0.739237	1.67443	1.32694	-0.282497	-0.468392
31.25	1.91828	4.23889	-0.498586	1.68297	0.121008	-0.690869	0.142061	-0.043	1.6378	1.09584	1.84492	1.83841	0.919342	1.35857	-0.381763	0.328813	2.60685	-7.34526	-0.99071	2.15736	1.43377	0.489682	-4.73771	-5.35316	3.84058	0.807687	-0.506254	0.793688	0.265684	0.814723	1.69694	-1.6845	-1.21314	0.268852	-1.08351	-0.062781
15.625	-1.18362	1.56405	1.01495	-1.25791	0.09108	0.711561	-1.54565	1.19704	1.76132	-0.123869	1.26792	-0.003528	0.944967	0.50439	0.860997	0.772773	2.94078	3.87072	1.67315	0.440596	0.513304	0.404016	2.94516	-0.734486	-1.82228	-1.08701	2.879	-1.15306	0.375961	0.063181	-0.01444	1.51725	-0.791167	-0.18918	-0.361132	1.93338
7.8125	0.51745	-0.358546	1.32233	1.27328	1.10969	0.574206	0.134674	1.9387	1.28821	-2.00988	1.08042	1.28415	-1.37367	1.45187	0.971654	3.07895	6.90043	-2.16901	0.867887	0.831246	-0.301216	-5.12031	-4.31867	-1.96471	0.990937	-0.254053	5.44406	-0.106333	0.001569	0.702157	1.57174	1.05248	1.76146	-1.47091	0.726862	-0.79399
3.90625	-0.27262	0.089294	0.101556	-1.24163	-1.91088	0.768551	-1.55355	1.43191	-1.0405	1.14925	1.88478	-3.89867	-1.6108	1.92296	-0.860084	-1.13546	-2.10652	4.51461	-0.539614	4.86269	0.504343	-1.0841	-0.634241	0.566225	-0.148477	3.0627	-1.6465	-1.48168	0.809769	2.01989	-1.65979	0.71966	-0.720223	-1.22741	1.01939	1.29823
1.95312	-1.9708	0.993736	-1.7492	0.374208	0.51954	-0.967501	1.20081	-1.81373	-1.14824	-1.23528	1.41154	0.325799	1.82914	0.648245	1.67146	-2.28329	1.44068	-0.384539	3.03707	-0.468635	0.804497	-1.60017	1.04974	0.029601	-1.05969	-0.739907	0.374392	3.04949	-0.586572	0.526424	1.22046	-1.42465	-0.829604	0.236205	0.262777	-0.716586

## Sheet: Fig. 2
Fig. 2a. Fluorescence polarization analysis of ExoN-RNA binidng
n = 9 biological replicates, inidcated by i–ix, respectively
[ExoN] (nM)	T20P14-U (∆mP)									T20P14-S (∆mP)									T20P14-G (∆mP)									T20P14-B (∆mP)
	i	ii	iii	iv	v	vi	vii	viii	ix	i	ii	iii	iv	v	vi	vii	viii	ix	i	ii	iii	iv	v	vi	vii	viii	ix	i	ii	iii	iv	v	vi	vii	viii	ix
8000	119.976	116.659	118.27	123.177	133.223	118.109	90.8339	87.9535	85.1334	176.631	181.82	171.16	154.284	162.961	142.707	129.459	134.425	142.717	137.151	137.805	135.473	103.094	100.412	104.337	101.472	100.607	104.248	101.989	105.805	102.552	100.003	99.3077	98.4276	90.4726	101.706	89.2997
4000	80.9708	77.794	78.1723	83.0555	86.5709	89.9697	68.6271	69.2473	75.8603	161.631	164.178	163.208	141.952	142.41	139.721	116.848	120.764	123.745	101.125	105.943	102.215	76.2586	76.6137	76.1305	85.1748	84.8763	87.8791	85.7974	85.7399	82.1311	82.9704	82.9074	76.5734	86.8326	76.1712	72.5267
2000	64.7	64.7452	66.7248	68.6635	75.1472	74.1504	58.976	59.4457	58.5384	143.552	143.173	141.541	123.126	120.424	110.579	112.422	108.87	107.215	74.9279	78.297	77.3354	56.8645	55.7562	61.9739	49.5441	45.4845	51.9114	55.548	58.6001	53.0803	62.1267	60.236	53.6806	75.3807	70.7547	51.8175
1000	40.3323	38.0601	42.2711	44.1587	45.4892	49.8935	39.6072	42.8357	41.171	127.576	128.206	115.425	101.177	102.781	106.285	76.0081	78.6375	87.249	44.8674	50.4049	43.4817	26.9098	30.3949	29.8624	18.2639	14.9596	11.5624	33.7632	30.0028	31.1826	27.8575	20.218	22.4896	25.8239	23.2992	28.6056
500	16.6834	22.3384	28.3576	12.9464	13.524	20.8204	25.3977	27.8314	20.3998	109.704	108.332	97.1701	86.8419	84.9877	79.8379	41.5534	39.7995	42.7635	31.89	31.0572	36.0129	8.80852	14.6768	10.0201	-1.33833	-5.63644	3.35167	20.9838	20.8825	19.1318	11.024	15.0422	12.0384	10.9808	9.33149	9.1935
250	7.10136	4.23385	4.91352	-2.24051	2.03979	1.60322	11.6159	0.780869	14.4846	76.3001	77.1571	75.787	62.3405	53.0829	52.2198	12.8664	12.1081	24.9087	13.5029	13.8106	8.21393	-0.449175	3.71439	-1.58071	-0.618533	5.66528	4.75513	7.77422	8.80414	6.18386	3.1091	4.23001	5.81868	3.86135	8.46004	3.44241
125	0.0598461	2.67632	-2.49626	-11.6812	-17.0093	-20.7179	-4.44586	-3.98633	-1.49976	68.2333	69.6265	66.3519	31.3619	29.4905	30.1221	-0.42604	2.75739	2.21853	-5.25	-1.24843	-11.4468	4.74	4.88177	7.93247	-5.6524	-3.18596	-2.95159	4.11908	4.00952	8.57583	2.3129	-0.243546	0.537239	6.80694	2.05487	2.40664
62.5	0.883763	2.50159	-3.75789	-10.5497	-16.3265	-12.4231	-1.55644	1.08792	-11.5258	48.268	54.0197	61.7198	13.3652	14.7076	13.1893	-8.45465	-3.99138	-3.02902	4.80039	4.68826	-3.30076	3.35497	0.39058	5.83756	-0.622504	-5.62213	-2.93683	8.10405	4.91365	6.75622	-1.12978	2.72061	1.73337	6.08834	1.343	1.78161
31.25	-3.76469	4.36686	-2.47915	0.743115	-8.45456	-10.0853	3.46538	11.0033	-0.998549	39.5077	40.537	38.6348	17.7399	18.9171	16.2441	-4.64287	0.811241	-0.825348	-7.88896	-5.20537	-9.17038	1.71829	2.07831	4.35549	-3.56198	-1.73214	-0.34282	2.07479	4.71482	7.20171	3.33237	4.1867	-2.11852	0.973507	9.66362	-0.571161
15.625	-1.44328	-3.15671	1.79631	1.2843	0.901773	-6.19291	-5.45773	4.54391	-1.65908	11.8791	18.7212	15.8598	11.0313	13.7576	8.21441	-2.82842	0.743127	1.13843	-6.96049	-4.84671	-4.72978	-3.88274	-4.94705	-2.41672	-1.5516	6.14182	5.36004	-0.149151	2.20488	8.49476	4.37733	-2.48068	4.72071	-5.90845	-2.53272	-5.62856
7.8125	-0.338858	-0.735603	2.02109	6.30904	3.70682	4.41262	0.212513	14.8166	4.62548	1.10674	2.73075	2.9041	7.71469	10.7557	10.9603	-4.77055	-3.82933	-1.62749	-5.5627	5.87087	5.97806	-2.47149	-3.39895	-5.8798	0.662264	2.49448	6.01961	7.50774	6.45	1.23972	0.880251	3.12723	3.87425	1.12187	-0.462966	0.444415
3.90625	1.368	-3.47194	4.08386	-6.22383	-3.55201	-1.07596	-4.34669	-1.09751	-8.5961	2.99528	4.30566	-2.27927	3.39464	-1.68317	4.11621	-2.20576	6.59982	-4.1805	-6.42727	12.7269	3.98146	-5.24827	-6.65079	-2.1083	-6.95401	-3.2992	0.924518	5.33392	5.62338	5.93779	0.625791	0.223731	1.8702	-4.60161	0.460762	-4.36239
1.95312	1.33391	5.28819	3.02154	-9.78536	-10.7784	-1.85959	2.09399	0.958733	2.02297	0.188471	2.6915	-1.08889	-13.435	-6.06386	-6.57079	-4.29983	5.26215	-1.76635	-2.16086	-3.45004	1.75419	-1.51366	-0.629011	-0.923457	3.52455	-0.884239	2.96144	2.09512	6.18939	3.94008	0.141232	-3.22275	2.71969	-0.633427	1.57929	-0.945865
Fig. 2c. Remaining RNA substrates at each time point were normalized to their respective no-ExoN control (100%)
n = 3 biological replicates, inidcated by i – iii, respectively
Time (min)	T20P14-U			T20P14-S			T20P14-G			T20P14-B
	i	ii	iii	i	ii	iii	i	ii	iii	i	ii	iii
0.25	68.3026	61.7832	65.5387	74.0585	75.973	76.1458	81.8009	81.8403	83.3922	86.9514	88.8336	89.5159
0.5	57.0673	49.8994	53.4757	61.5001	64.9918	65.2965	74.2859	76.305	76.718	83.6699	85.7197	86.7238
0.75	45.7976	41.3202	44.0375	52.7139	56.2013	54.2426	71.3634	72.2625	72.3624	79.5641	80.4956	83.6345
1	36.7835	33.8471	36.7342	51.0826	51.4081	51.1042	68.1041	66.3846	67.4837	75.2582	77.404	80.8947
1.5	26.9282	21.4518	24.0288	37.3369	39.4644	38.53	61.1297	58.4456	59.6038	72.5195	73.9274	75.5272
2	22.0786	18.7229	19.3379	27.6212	28.2577	30.5884	55.9769	55.2705	55.4903	66.88	70.6173	73.5273
3	15.4392	13.7918	14.6783	22.5281	21.5062	22.021	48.152	47.5748	47.2505	60.7551	63.3577	66.6251
5	9.18001	7.57977	8.02782	13.3927	17.5699	16.2435	41.4567	40.8081	39.9045	53.7538	56.8881	57.7088
10	5.31656	4.1129	4.70834	8.51317	9.88996	8.90873	31.28	30.7102	31.5839	45.0507	47.9039	48.9573

## Sheet: Fig. 4f, g
Fig. 4f. Remaining RNA substrate at each time point normalized to their respective no-ExoN control (100%)
n = 3 biological replicates, inidcated by i – iii, respectively
For the digestion of T20P14-B
Time (min)	WT			P141A			Q145A			F146A			H148A
	i	ii	iii	i	ii	iii	i	ii	iii	i	ii	iii	i	ii	iii
0.166667	90.6241	80.5533	89.7383	96.3442	94.8784	98.8535	80.1245	87.0717	87.9852	105.195	105.889	98.2692	95.405	94.2215	96.8277
0.333333	76.7243	69.3245	76.2172	76.8832	79.4605	75.897	69.6543	68.0108	66.7982	104.277	107.754	99.5906	88.8153	91.8874	94.1056
0.5	58.6322	54.7934	58.1283	71.4537	73.6491	70.4259	59.1393	56.3663	56.149	106.329	105.4	105.564	86.6127	86.1255	88.6808
0.666667	59.0404	52.9035	57.5225	65.1868	66.4442	67.8183	49.3993	50.6544	45.6715	102.203	105.964	107.437	83.0838	84.5328	95.7118
0.833333	53.6163	45.9429	50.5761	58.9589	60.237	61.1655	47.088	49.175	39.2242	102.992	106.06	109.341	81.3003	80.7242	82.9484
1	48.4696	40.5586	45.4063	56.98	57.6599	57.7886	44.38	40.5957	35.5926	101.949	105.603	109.012	81.8499	77.5629	81.3803
1.16667	43.0904	35.1912	39.6437	53.0466	54.4881	54.7196	39.1016	40.7569	32.7382	105.076	105.264	109.224	81.1101	77.3321	83.6005
1.33333	37.3532	30.4666	33.0549	48.823	48.6498	50.3455	35.1554	36.7243	31.9642	106.106	107.523	109.312	80.5758	77.1721	81.7208
1.5	33.7767	28.1687	29.0077	46.7733	46.9946	48.9024	34.495	35.8511	30.166	105.105	106.779	109.001	81.3205	75.9583	81.4866
2	25.8524	20.6662	20.6353	39.6199	38.7113	38.7463	26.9634	27.8714	28.3515	105.768	103.368	102.754	81.0114	75.5418	83.0571
3	21.2812	16.3384	15.0833	39.5001	38.772	38.1114	24.7687	24.4164	15.0934	107.005	95.81	106.623	78.4857	76.4469	82.1207
5	12.3663	8.71051	7.46051	36.0063	36.2094	35.7849	19.0418	20.0092	7.75827	102.553	96.0723	102.722	79.2137	74.2645	80.8476
Fig. 4g. Remaining RNA substrate at each time point normalized to their respective no-ExoN control (100%)
n = 3 biological replicates, inidcated by i – iii, respectively
For the digestion of T20P14-S
Time (min)	WT			P141A			Q145A			F146A			H148A
	i	ii	iii	i	ii	iii	i	ii	iii	i	ii	iii	i	ii	iii
0.166667	61.0303	63.233	61.3664	73.2444	74.6193	68.7557	75.4842	72.5826	65.8256	97.3052	94.2076	89.4942	94.8405	93.9938	103.387
0.333333	32.821	43.1007	37.3266	30.1941	68.4084	33.9701	63.2824	65.975	40.2452	94.6246	91.6324	85.1082	92.4703	97.2706	98.592
0.5	15.3693	18.2075	32.7249	24.2815	48.6628	27.4768	46.325	46.1829	17.9545	88.3656	87.9936	85.336	93.374	95.4523	88.5484
0.666667	12.202	14.372	21.7915	19.8997	34.6825	19.7259	31.9351	37.8386	15.9384	88.2257	86.0445	84.8301	83.3591	94.1609	84.1481
0.833333	7.8508	8.94213	14.019	16.7729	30.8054	15.8794	28.9402	22.6525	6.89382	88.9243	84.0941	82.6378	79.7281	92.2805	80.4089
1	4.82606	8.49786	10.6004	14.6571	23.1651	11.6767	23.6776	22.9014	6.87371	86.7925	84.9412	83.4686	79.3269	91.854	79.8169
1.16667	4.31573	6.33308	8.20489	12.9822	19.6334	10.5174	18.1585	18.5296	5.58359	83.6958	85.0119	78.245	77.647	90.721	80.6466
1.33333	3.58794	5.82015	8.23508	11.3592	17.459	9.73961	15.045	14.7567	5.62776	81.8691	83.6467	79.2723	78.5075	90.5385	78.9601
1.5	3.89052	5.85699	7.49088	12.6499	16.1961	9.94842	13.819	8.49165	4.88934	79.1498	84.2142	77.7148	80.7469	88.9761	84.4377
2	2.90737	4.42401	6.10811	9.64125	10.2814	7.07552	11.0427	7.35404	3.60848	79.5526	83.8301	76.0539	71.5124	87.9299	74.2044
3	2.33352	2.66222	4.14699	7.21255	6.87758	4.74705	8.4883	6.92553	2.43346	79.2778	84.0744	78.8434	79.701	84.1929	71.589
5	1.76675	2.04665	2.62144	5.36389	6.97432	4.16808	5.6547	7.35706	3.79689	79.0307	83.6571	78.0111	67.3021	82.6086	67.8046

## Sheet: Fig. 5
Fig. 5a. Remaining RNA substrate at each time point normalized to their respective no-ExoN control (100%)
n = 3 biological replicates, inidcated by i – iii, respectively
For the digestion of T20P14-A
Time (min)	WT			P141A			Q145A			F146A			H148A
	i	ii	iii	i	ii	iii	i	ii	iii	i	ii	iii	i	ii	iii
0.166667	30.5741	30.3548	52.2824	83.9986	88.5693	86.4678	58.6573	66.9587	53.7853	87.2943	88.8491	88.5036	88.2487	94.0821	86.1984
0.333333	15.7523	19.9798	31.8433	70.8541	68.1889	67.2011	38.5036	43.165	27.6851	74.2439	75.1434	83.7523	81.2623	86.7441	79.4603
0.5	6.5456	11.8828	20.9976	50.9486	64.1429	64.8442	27.9742	32.0773	10.8505	66.957	67.1842	77.8122	79.94	86.3602	79.6523
0.666667	7.12041	8.29012	12.7982	45.3906	55.7263	55.899	20.1436	20.5676	11.4422	65.1968	64.263	73.0415	73.1577	78.3622	77.555
0.833333	6.22382	5.28677	10.8367	40.8252	45.9849	47.1521	15.6532	15.2409	9.6518	57.8728	58.8315	64.5459	68.6541	70.76	71.9264
1	3.41613	4.0896	8.04473	34.7024	42.1268	42.1359	12.693	11.8665	5.22662	57.0704	56.5009	63.1892	65.9539	69.1285	65.6805
1.16667	2.515	3.13361	6.04743	29.7701	37.8321	37.8126	9.00172	4.81518	4.32968	54.3344	52.7743	62.7624	63.3468	66.3933	63.2195
1.33333	2.45826	2.49634	5.13684	25.7971	35.6541	35.9819	8.23801	5.27683	3.91557	53.708	54.1597	60.4328	63.5805	65.1356	56.6616
1.5	2.49998	2.55522	4.27847	21.4904	32.8918	31.8533	6.83507	5.79691	3.67091	52.2669	55.3227	59.4271	62.0554	63.4331	52.3203
2	2.72151	2.51741	3.71561	15.093	21.691	21.7619	4.34361	4.44674	4.41052	53.7224	53.7226	59.308	62.9178	62.9338	46.8794
3	2.11377	2.00539	1.8907	9.98379	19.1631	19.1817	4.14488	3.88334	3.70101	52.9371	54.9201	59.9264	60.2494	58.0422	35.4461
5	2.86781	1.47453	1.62104	6.33007	16.1466	15.744	3.04606	5.5712	4.81702	54.787	57.871	60.1599	58.4703	61.0112	28.1685
Fig. 5b. Remaining RNA substrate at each time point normalized to their respective no-ExoN control (100%)
n = 3 biological replicates, inidcated by i – iii, respectively
For the digestion of T20P14-U
Time (min)	WT			P141A			Q145A			F146A			H148A
	i	ii	iii	i	ii	iii	i	ii	iii	i	ii	iii	i	ii	iii
0.166667	51.4872	34.6761	67.594	64.4878	65.7801	77.251	61.2473	75.319	60.9101	80.8294	80.285	81.8167	82.5795	78.8435	82.0972
0.333333	19.0782	23.9255	33.587	32.6604	48.0463	50.8355	33.4766	39.9638	34.7076	60.1146	64.7558	70.0718	79.3484	79.8433	76.1445
0.5	14.0336	7.76243	15.5465	20.0683	30.6953	32.569	21.1643	19.8643	23.4457	52.0364	51.1882	51.9761	75.7261	68.7534	72.1651
0.666667	10.6244	7.02671	7.98174	18.0518	26.8286	22.4099	15.8725	11.2606	19.6087	44.3693	41.6528	44.5688	72.8211	69.8121	67.0546
0.833333	9.20306	5.11521	7.39917	12.8369	23.465	20.8456	11.8157	10.8806	12.0032	39.7279	37.8968	37.3213	73.2052	67.2016	69.6793
1	7.5771	3.96176	4.10621	9.31857	20.1602	16.4104	8.63063	6.00838	8.98758	35.3584	34.4156	32.8051	66.3783	67.8598	68.162
1.16667	7.14669	3.71399	3.60101	8.11205	17.4433	14.331	8.04028	5.01121	9.04036	31.1442	32.4819	33.3395	69.8414	70.4227	64.616
1.33333	5.50972	2.24753	3.80563	7.15775	14.2752	13.3972	6.54087	5.27552	7.38482	30.922	29.6484	32.2231	64.7325	71.1659	62.2913
1.5	4.27648	2.08644	4.09019	6.10076	11.6332	11.5226	6.00367	5.18082	7.51159	29.9232	27.8891	31.4569	62.2037	66.5395	61.2713
2	4.17232	1.82856	3.7543	5.62401	10.2405	10.3926	5.52443	3.93177	5.91692	28.1038	28.1659	32.0715	59.4084	61.6824	57.129
3	3.08064	1.8143	3.45656	3.77104	7.34708	6.38996	3.55717	4.03449	4.04286	29.2792	28.4075	32.3504	53.2727	55.9185	56.0692
5	2.51453	2.41021	2.85166	4.06087	3.70026	7.4194	3.88788	2.50035	4.1497	29.9085	32.6432	31.2891	56.4614	56.6764	57.4939
Fig. 5c. Remaining RNA substrate at each time point normalized to their respective no-ExoN control (100%)
n = 3 biological replicates, inidcated by i – iii, respectively
For the digestion of T20P14-C
Time (min)	WT			P141A			Q145A			F146A			H148A
	i	ii	iii	i	ii	iii	i	ii	iii	i	ii	iii	i	ii	iii
0.166667	64.459	69.0567	57.6468	93.9874	94.438	97.252	62.1156	80.9915	79.3073	96.549	96.2731	95.2576	96.8463	96.6366	95.6385
0.333333	40.9736	43.4603	47.064	91.2972	88.1699	87.5419	48.2043	61.4213	58.4194	91.881	94.3337	92.9339	92.2333	92.3007	91.4315
0.5	29.8382	30.9474	30.5461	78.3475	77.0892	79.8069	31.1136	47.399	46.4452	89.9916	89.7285	90.8825	88.884	88.6216	88.5403
0.666667	18.8913	18.4598	26.1719	72.8956	71.3492	66.0783	26.38	37.3516	37.2786	90.1177	90.4316	90.5034	81.8744	85.3893	85.7064
0.833333	13.7794	13.9707	19.8975	59.6497	57.3017	66.0429	13.9204	30.705	30.154	88.9595	89.0865	88.635	77.5086	79.3996	80.0216
1	10.7252	9.70908	13.263	61.0514	59.1301	61.1522	12.262	25.3465	17.7708	88.8314	88.403	89.3414	73.5862	75.8027	78.1122
1.16667	5.57832	5.9448	11.0689	54.705	52.2892	57.6955	9.93654	22.5569	16.9047	89.4245	88.426	89.3781	74.3878	74.7351	76.5893
1.33333	6.54843	6.82748	5.92718	52.8733	50.6097	56.3953	6.86202	19.5454	15.9564	87.6195	88.5509	87.4195	74.2359	72.8989	75.1824
1.5	6.64524	6.08761	7.55602	49.2409	47.5886	56.8833	4.72599	16.905	14.9379	89.5065	89.6644	88.0795	75.694	71.3279	61.3373
2	4.42423	4.28254	5.99702	43.208	42.3424	50.2461	2.70787	14.6697	8.83461	88.218	85.9459	88.6939	68.6958	70.3604	69.7306
3	3.89965	3.01679	4.01824	37.1609	34.9382	37.7496	2.83784	6.83397	3.19331	87.9832	84.7131	88.0937	64.4091	64.5425	65.6232
5	5.09821	4.34532	4.01954	30.8857	30.4781	29.198	2.67645	4.51961	2.90602	87.2291	87.286	88.0438	63.8272	63.9347	67.4425
Fig. 5d. Remaining RNA substrate at each time point normalized to their respective no-ExoN control (100%)
n = 3 biological replicates, inidcated by i – iii, respectively
For the digestion of T20P14-G
Time (min)	WT			P141A			Q145A			F146A			H148A
	i	ii	iii	i	ii	iii	i	ii	iii	i	ii	iii	i	ii	iii
0.166667	59.1817	82.8343	65.9468	94.4796	95.9881	92.6331	65.284	88.6173	60.6228	97.2041	95.3487	96.598	100.099	98.402	97.2902
0.333333	48.1751	59.7052	52.522	81.8598	82.6984	80.3127	62.4614	66.6205	56.932	95.6918	93.2832	94.7212	96.6074	98.6703	93.7948
0.5	32.6964	47.3714	36.1662	77.7734	79.0855	76.2884	42.9215	58.8922	40.3064	93.2127	89.9864	93.2926	93.4249	94.0079	88.7928
0.666667	30.7013	37.6247	30.9252	69.9099	71.5799	69.4055	38.0657	43.3565	36.1453	93.2717	91.822	92.5724	93.2353	93.5204	85.4635
0.833333	19.9563	29.561	22.1119	64.2197	66.3037	65.6969	35.5673	36.4714	36.2818	91.9311	90.6252	89.8317	90.2542	90.6735	80.7828
1	12.9672	19.4	14.928	58.8147	59.1238	60.0459	29.5602	34.7674	32.5578	92.2381	90.3079	92.0818	88.8289	89.0423	78.668
1.16667	10.7741	17.6983	12.3311	57.5182	57.7305	58.8915	25.4401	27.9608	27.5133	91.615	90.4134	92.8541	88.2963	88.519	76.4119
1.33333	5.99396	15.0402	6.41555	53.7067	54.3424	55.4169	22.1382	25.4977	24.577	91.5171	89.7507	91.2135	86.2656	84.0866	74.3437
1.5	7.84961	14.6199	8.37801	52.1061	53.5178	53.6017	19.1624	22.6202	21.8242	91.9081	90.4101	91.6213	89.0576	88.4197	71.2605
2	5.88622	9.10468	6.72167	44.1863	44.7714	46.8914	14.1377	13.4142	16.1252	91.1778	91.4536	91.4844	86.2994	83.1479	63.9115
3	3.73702	4.35382	4.57027	40.015	41.0992	42.5418	8.38083	7.81191	10.7561	92.4446	91.3365	90.2835	81.9899	80.9587	57.0861
5	4.22313	3.45639	4.58	35.1743	36.2501	37.6481	6.20861	8.0386	7.67108	92.8891	88.7976	90.1717	72.7749	74.3618	44.0011
Fig. 5f. Comparison of rate constants between among WT ExoN and four ExoN mutants
	T20P14-A rate constant (per min)			T20P14-U rate constant (per min)			T20P14-C rate constant (per min)			T20P14-G rate constant (per min)
	Mean	95% CI upper limit	95% CI lower limit	Mean	95% CI upper limit	95% CI lower limit	Mean	95% CI upper limit	95% CI lower limit	Mean	95% CI upper limit	95% CI lower limit
WT	4.712	5.445	4.122	3.922	4.373	3.537	2.343	2.478	2.218	1.783	1.921	1.659
P141A	0.8933	0.967	0.8252	2.145	2.38	1.943	0.4228	0.4683	0.3808	0.395	0.4454	0.3491
Q145A	2.757	3.025	2.523	2.767	2.973	2.582	1.631	1.777	1.501	1.224	1.345	1.115
F146A	0.3216	0.4148	0.2446	0.9597	1.147	0.8037	0.05163	0.06444	0.03937	0.03674	0.04659	0.02723
H148A	0.2797	0.3347	0.2312	0.255	0.316	0.2023	0.1596	0.1876	0.1338	0.112	0.1334	0.09202

## Sheet: Suppl.Fig.4b
ExoN•T20P14-B, dimeric form			ExoN•T20P14-B (protomer A)			ExoN•T20P14-S (tetrameric form)			ExoN•T20P14-S (monomeric form)
Spatial frequency (1/Å)	FSC		Spatial frequency (1/Å)	FSC		Spatial frequency (1/Å)	FSC		Spatial frequency (1/Å)	FSC
0.0286605	0.926607		0.0370536	0.90176		0.0248366	0.937668		0.0379326	0.909945
0.0637401	0.924015		0.0773567	0.899407		0.0592337	0.935467		0.0890414	0.906575
0.0789682	0.914789		0.095325	0.890473		0.0735138	0.931622		0.110494	0.893822
0.0902548	0.903259		0.108552	0.878334		0.0838441	0.924487		0.125723	0.876771
0.0988784	0.888619		0.119156	0.867795		0.0920577	0.914594		0.138175	0.860823
0.106164	0.877292		0.127953	0.860669		0.0990762	0.901981		0.148937	0.853053
0.112824	0.868499		0.135813	0.859966		0.105249	0.894557		0.157889	0.850737
0.118648	0.861816		0.142938	0.859002		0.110651	0.888798		0.166087	0.854459
0.12397	0.854201		0.149185	0.860561		0.115647	0.883004		0.173424	0.85872
0.128944	0.852742		0.155047	0.861056		0.120098	0.879645		0.180425	0.859151
0.133514	0.850741		0.160571	0.861171		0.124359	0.873457		0.186826	0.860981
0.137672	0.849913		0.16575	0.860704		0.128307	0.869197		0.192786	0.866269
0.141801	0.850561		0.170611	0.861544		0.132193	0.868006		0.198311	0.868859
0.145481	0.851986		0.175145	0.86702		0.135691	0.86513		0.203925	0.872538
0.149186	0.852264		0.179497	0.872426		0.139122	0.862642		0.208701	0.87612
0.152688	0.850579		0.183591	0.878034		0.142292	0.858065		0.213747	0.873239
0.155849	0.852394		0.187592	0.883551		0.145401	0.85638		0.21835	0.873918
0.159141	0.848668		0.19147	0.887673		0.148333	0.855406		0.222679	0.871355
0.162003	0.850108		0.195065	0.891365		0.151148	0.856593		0.226939	0.86638
0.164987	0.848617		0.198632	0.895447		0.153863	0.856236		0.231197	0.865941
0.167921	0.845757		0.202029	0.89966		0.156559	0.857374		0.234999	0.862457
0.170602	0.847365		0.205209	0.903634		0.15912	0.863076		0.238972	0.862117
0.173312	0.848998		0.208436	0.906681		0.161603	0.86881		0.242618	0.86151
0.175814	0.849326		0.21148	0.909419		0.163956	0.874725		0.246182	0.859646
0.178319	0.851152		0.21453	0.911667		0.166251	0.874109		0.249795	0.856225
0.180769	0.856688		0.217399	0.913246		0.168582	0.874602		0.253107	0.852399
0.183143	0.860424		0.220264	0.912104		0.1708	0.874673		0.256326	0.846164
0.18534	0.864479		0.223083	0.911513		0.172969	0.876268		0.259693	0.838184
0.187685	0.868201		0.225735	0.911753		0.175047	0.873839		0.262802	0.834338
0.18989	0.870242		0.228379	0.911554		0.177075	0.876284		0.266	0.826709
0.192093	0.872196		0.231006	0.910236		0.179133	0.878994		0.268857	0.823456
0.194091	0.874577		0.233483	0.907179		0.181075	0.884014		0.271833	0.818716
0.196105	0.872583		0.235974	0.904676		0.183016	0.885179		0.274723	0.815332
0.198275	0.875083		0.238403	0.904283		0.184864	0.888051		0.277681	0.811311
0.200215	0.879626		0.240833	0.904373		0.186758	0.888225		0.280313	0.807749
0.202127	0.879898		0.243074	0.904141		0.18849	0.888811		0.282905	0.806644
0.204031	0.882337		0.245418	0.903171		0.190343	0.88963		0.285755	0.801969
0.205882	0.885705		0.24763	0.90413		0.192075	0.890701		0.288335	0.801061
0.207746	0.88702		0.249908	0.90152		0.193663	0.890842		0.290883	0.798072
0.209511	0.888493		0.252027	0.899986		0.195432	0.891676		0.293443	0.793181
0.211366	0.886878		0.254168	0.897368		0.197048	0.895679		0.295904	0.787904
0.213033	0.885091		0.25617	0.894482		0.198781	0.899472		0.298308	0.781287
0.214721	0.884435		0.258332	0.89234		0.200263	0.903992		0.300755	0.772056
0.216474	0.883653		0.260289	0.889339		0.201841	0.902044		0.303069	0.765021
0.218139	0.882152		0.262306	0.884207		0.20346	0.903137		0.305507	0.75847
0.219752	0.882846		0.264251	0.879335		0.204968	0.904535		0.307714	0.751116
0.22138	0.882925		0.266214	0.87336		0.206501	0.907109		0.309924	0.74923
0.222935	0.885591		0.268209	0.866938		0.207993	0.905028		0.312204	0.7479
0.22456	0.887815		0.270118	0.863151		0.209346	0.904733		0.31435	0.746316
0.226036	0.886702		0.271821	0.861018		0.210822	0.903703		0.316518	0.744179
0.227499	0.884162		0.273762	0.858305		0.212299	0.905743		0.318629	0.743052
0.229116	0.879687		0.275483	0.85418		0.213744	0.906317		0.32086	0.738188
0.230651	0.876344		0.277372	0.848428		0.215045	0.90624		0.32286	0.727733
0.232007	0.873575		0.27912	0.843875		0.216432	0.906228		0.325027	0.719384
0.233473	0.872821		0.280827	0.839224		0.21774	0.908673		0.326936	0.711723
0.234857	0.872395		0.282487	0.836051		0.219134	0.910501		0.32883	0.699451
0.236359	0.872803		0.284258	0.832262		0.220498	0.909041		0.330881	0.687984
0.237651	0.87354		0.285906	0.829031		0.22172	0.910434		0.332884	0.677257
0.239104	0.873537		0.287542	0.82725		0.223045	0.91179		0.334925	0.66547
0.240476	0.870663		0.289255	0.820896		0.224282	0.912743		0.336697	0.655929
0.241845	0.869408		0.290841	0.817221		0.225542	0.911541		0.338672	0.644306
0.243173	0.867008		0.292443	0.811957		0.226784	0.91114		0.340419	0.632303
0.24445	0.866804		0.29397	0.808124		0.228011	0.908923		0.342311	0.62217
0.245739	0.86945		0.295604	0.800224		0.229283	0.90793		0.344237	0.614875
0.247028	0.869542		0.297116	0.796105		0.230483	0.906273		0.345934	0.609489
0.248321	0.869916		0.298688	0.792038		0.231651	0.904994		0.347723	0.597998
0.249647	0.868587		0.300229	0.783738		0.232825	0.905871		0.349695	0.590615
0.25089	0.864508		0.301716	0.776837		0.233931	0.906529		0.351361	0.583119
0.25209	0.862715		0.303131	0.768646		0.23516	0.907536		0.353009	0.576276
0.253293	0.859109		0.304682	0.761918		0.236338	0.90518		0.354797	0.56308
0.254526	0.855219		0.306143	0.756452		0.237466	0.905521		0.356429	0.551068
0.255749	0.853264		0.30761	0.754267		0.238611	0.904843		0.35806	0.541983
0.256933	0.853298		0.309003	0.743638		0.23962	0.905508		0.359799	0.526768
0.258122	0.852179		0.310361	0.738069		0.240795	0.904663		0.361588	0.513792
0.259282	0.847968		0.311904	0.73721		0.241878	0.905147		0.363141	0.501186
0.260501	0.845136		0.313254	0.733496		0.242933	0.905316		0.364723	0.488853
0.261585	0.839911		0.314592	0.728021		0.244036	0.907911		0.366314	0.478939
0.26272	0.835806		0.315922	0.718607		0.245164	0.908192		0.367894	0.464991
0.26385	0.8298		0.317401	0.706514		0.246166	0.908146		0.369581	0.453126
0.265039	0.825143		0.31875	0.701519		0.247181	0.908034		0.371074	0.445754
0.266094	0.821104		0.3201	0.696308		0.248201	0.908529		0.372589	0.436996
0.267212	0.813596		0.321355	0.686582		0.249243	0.908735		0.374232	0.422853
0.268277	0.810036		0.322672	0.677939		0.250272	0.910949		0.37567	0.413002
0.269453	0.805637		0.323939	0.678894		0.25129	0.910626		0.377202	0.401464
0.270501	0.803333		0.325238	0.669484		0.25234	0.910478		0.378806	0.395428
0.27155	0.800912		0.326647	0.658315		0.253343	0.908557		0.380271	0.383834
0.272531	0.799976		0.327852	0.649322		0.254239	0.906919		0.381756	0.363936
0.273651	0.796067		0.32914	0.635546		0.255237	0.9036		0.383299	0.350881
0.274709	0.79672		0.330374	0.628773		0.256177	0.902417		0.384625	0.345095
0.275738	0.796123		0.331568	0.616782		0.257174	0.900144		0.386091	0.324123
0.276721	0.792914		0.33292	0.612693		0.258192	0.900317		0.387588	0.297593
0.277749	0.792479		0.334017	0.600278		0.259112	0.899765		0.388969	0.286046
0.278796	0.790596		0.335274	0.589279		0.260097	0.898393		0.390375	0.260456
0.279797	0.789444		0.336462	0.575269		0.260983	0.895404		0.39183	0.238615
0.280774	0.789979		0.337654	0.563422		0.261891	0.891292		0.393323	0.213709
0.281796	0.786185		0.338996	0.560406		0.262854	0.891711		0.394586	0.173961
0.282774	0.782479		0.340121	0.544355		0.263758	0.891083		0.39605	0.137731
0.283735	0.779409		0.341247	0.531959		0.264652	0.889895		0.39744	0.110102
0.284718	0.778006		0.342382	0.524412		0.265578	0.891258		0.398709	0.0846925
0.285629	0.776669		0.343506	0.507917		0.266504	0.894895		0.400017	0.0577008
0.286642	0.775166		0.344719	0.494094		0.26738	0.893093		0.401334	0.0467504
0.287561	0.772294		0.345931	0.484992		0.268264	0.895444		0.402758	0.0343149
0.288544	0.768131		0.347007	0.480903		0.269192	0.892784		0.404017	0.0232285
0.289487	0.762655		0.348142	0.477248		0.270029	0.890439		0.405344	0.00991399
0.290458	0.757726		0.34926	0.471129		0.270857	0.891715		0.406664	0.00442842
0.291344	0.751897		0.35038	0.458773		0.271754	0.89116		0.408053	-0.000980651
0.292229	0.746401		0.351463	0.445793		0.272601	0.888265		0.409378	-0.00780408
0.293141	0.743164		0.352608	0.431713		0.273436	0.888427		0.410598	-0.0156787
0.294049	0.742403		0.353609	0.417207		0.274344	0.890146		0.411745	-0.0186356
0.295027	0.739224		0.354742	0.413069		0.275199	0.889864		0.413034	-0.0167536
0.295841	0.733946		0.355866	0.410594		0.276023	0.891041		0.414264	-0.00715486
0.296721	0.730488		0.356875	0.407693		0.276819	0.888899		0.415593	-0.00343706
0.297579	0.726969		0.357965	0.402607		0.277631	0.887861		0.416879	-0.000475706
0.298534	0.726114		0.359079	0.39254		0.278527	0.889607		0.418075	-0.00300572
0.299475	0.723508		0.360126	0.378893		0.279318	0.890275		0.419284	0.0010682
0.300347	0.715086		0.361175	0.366349		0.280089	0.887345		0.420547	0.00626144
0.301172	0.709402		0.362137	0.355579		0.280911	0.887598		0.421754	0.00298038
0.302014	0.703784		0.363142	0.344282		0.281684	0.885311		0.42301	0.00354586
0.302871	0.695021		0.364242	0.34118		0.282495	0.885999		0.424224	0.0066816
0.303693	0.685262		0.365288	0.338649		0.283363	0.881599		0.425328	0.00901328
0.304538	0.681646		0.366374	0.340611		0.284185	0.879015		0.426525	0.00107242
0.305408	0.677369		0.367379	0.341424		0.284898	0.877956		0.42773	-0.0140535
0.306207	0.676699		0.3683	0.340656		0.285707	0.877505		0.428883	-0.0185347
0.307074	0.668893		0.369277	0.335718		0.28645	0.876086		0.429989	-0.0289097
0.307943	0.666874		0.370283	0.325354		0.287192	0.87626		0.431203	-0.0262711
0.308764	0.659229		0.371328	0.315763		0.287966	0.87707		0.432367	-0.022132
0.309569	0.656722		0.372333	0.29832		0.288736	0.879175		0.433525	-0.0162704
0.310374	0.65385		0.373302	0.293758		0.289509	0.881512		0.434612	-0.0160633
0.311154	0.64925		0.374276	0.29489		0.2903	0.883709		0.435872	-0.0125389
0.312013	0.645382		0.375221	0.288579		0.291113	0.881278		0.437012	-0.0146572
0.312852	0.645291		0.376148	0.291996		0.291852	0.88228		0.43807	-0.0223216
0.313617	0.639059		0.377159	0.291479		0.292502	0.880631		0.43919	-0.0175726
0.314386	0.63363		0.378126	0.283854		0.293282	0.87767		0.440268	-0.0161996
0.315153	0.627169		0.379074	0.271085		0.294008	0.872017		0.441377	-0.0118573
0.31599	0.619308		0.380028	0.257197		0.294735	0.870238		0.442493	-0.00249174
0.316786	0.613214		0.380926	0.246498		0.295453	0.870187		0.443597	0.00113452
0.317477	0.609199		0.381882	0.249812		0.296228	0.871516		0.444758	0.00222763
0.318323	0.602719		0.382798	0.2523		0.296933	0.8705		0.44582	0.00576741
0.31909	0.597144		0.383708	0.24534		0.297669	0.869037		0.446817	0.00375923
0.31986	0.597451		0.384655	0.240298		0.29838	0.867676		0.447913	-0.00337443
0.320628	0.591792		0.385621	0.2379		0.299113	0.868892		0.448964	0.00336421
0.321412	0.585078		0.386522	0.234104		0.299814	0.869663		0.450074	0.0122528
0.322133	0.571649		0.387413	0.227492		0.300518	0.867141		0.451197	0.0112292
0.32288	0.560958		0.388343	0.223735		0.301208	0.868023		0.452161	0.00848846
0.323618	0.551595		0.389234	0.22224		0.301882	0.864899		0.453268	-0.00236961
0.324343	0.548815		0.390132	0.217159		0.302581	0.86343		0.4543	-0.00188159
0.325155	0.545866		0.39097	0.213375		0.303273	0.862798		0.455436	-0.00275918
0.325916	0.537823		0.391901	0.209595		0.303983	0.862598		0.456441	0.00317607
0.326647	0.534581		0.392825	0.2059		0.304687	0.860635		0.457371	0.00575504
0.327313	0.528559		0.393742	0.204894		0.305354	0.864297		0.458366	0.00532122
0.328016	0.517234		0.39458	0.197876		0.306052	0.867221		0.459374	0.0160947
0.328768	0.50013		0.395386	0.196651		0.306703	0.868957		0.460418	0.0218319
0.329518	0.486704		0.396283	0.188688		0.307403	0.868293		0.461472	0.0149259
0.330255	0.477093		0.397135	0.191965		0.308094	0.862235		0.462531	0.0173559
0.331004	0.468957		0.398037	0.193179		0.308751	0.860757		0.463502	0.0108565
0.331691	0.466361		0.398907	0.195407		0.309395	0.860251		0.464535	0.0208089
0.332382	0.463744		0.399775	0.201584		0.31006	0.858574		0.465466	0.0163683
0.333087	0.463955		0.400577	0.211189		0.310692	0.858956		0.466534	0.0132203
0.333808	0.453529		0.401428	0.214432		0.311358	0.858744		0.46749	0.00622725
0.334485	0.433054		0.40226	0.206697		0.312055	0.858982		0.468504	-0.00112737
0.335217	0.416462		0.40309	0.207461		0.31271	0.864046		0.469438	-0.0071727
0.335859	0.402888		0.403965	0.197709		0.313343	0.863409		0.470403	-0.00472354
0.336567	0.397167		0.404828	0.202114		0.314	0.862698		0.471334	-0.00698647
0.337256	0.384657		0.405673	0.202725		0.314666	0.860831		0.472346	-0.0151053
0.337948	0.37619		0.40643	0.199985		0.315288	0.858543		0.473316	-0.015425
0.338661	0.373534		0.407241	0.197615		0.315903	0.857674		0.474256	-0.0150684
0.339346	0.362219		0.408096	0.191501		0.316492	0.860222		0.475193	-0.00880831
0.34004	0.338995		0.408939	0.193271		0.317225	0.85609		0.476098	-0.00576968
0.340767	0.312009		0.40973	0.189631		0.317784	0.854572		0.47709	-0.00516621
0.34138	0.295905		0.410589	0.18475		0.318443	0.853209		0.478079	-0.00393395
0.342048	0.282336		0.41133	0.17747		0.319047	0.853764		0.478999	0.00236409
0.342699	0.267388		0.412146	0.184711		0.319693	0.853784		0.479978	-0.00229746
0.343387	0.253403		0.412956	0.191724		0.320317	0.855869		0.480958	-0.00305157
0.344017	0.238818		0.413743	0.18315		0.320925	0.853909		0.48185	-0.0074533
0.344644	0.221835		0.414478	0.174877		0.321574	0.854661		0.482782	-0.0146467
0.345334	0.199254		0.415353	0.169801		0.322183	0.850815		0.483628	-0.0152037
0.346017	0.175039		0.416162	0.161985		0.322767	0.844144		0.484518	-0.0194022
0.346661	0.143964		0.41689	0.157448		0.3234	0.841016		0.485474	-0.0202016
0.34735	0.120691		0.417687	0.159308		0.323993	0.835984		0.486386	-0.0160516
0.347969	0.0956051		0.418468	0.154952		0.324648	0.833185		0.487258	-0.00659942
0.348606	0.0783426		0.419266	0.160176		0.325237	0.834926		0.4882	-0.0111581
0.349221	0.0533322		0.420013	0.168505		0.325807	0.829101		0.489058	-0.0109458
0.349869	0.0391905		0.420821	0.171546		0.326357	0.829684		0.489957	-0.0114446
0.350615	0.0154443		0.421584	0.170766		0.326955	0.829278		0.490901	-0.0156688
0.351235	0.00509081		0.422282	0.17219		0.327552	0.826003		0.491847	-0.0149122
0.351848	-0.00188849		0.423071	0.164473		0.328163	0.819442		0.492731	-0.000283506
0.352441	-0.0113316		0.423851	0.163873		0.32877	0.821982		0.493617	0.0116226
0.353067	-0.0204893		0.424631	0.157983		0.329404	0.819548		0.494462	0.0221419
0.353695	-0.0223016		0.42535	0.152787		0.329997	0.817804		0.495343	0.0290076
0.354312	-0.020942		0.426131	0.146249		0.330556	0.813892		0.496196	0.0233926
0.354901	-0.0202286		0.426897	0.14137		0.331125	0.807789		0.497101	0.0150212
0.355575	-0.025715		0.42762	0.141301		0.331715	0.807689		0.497948	0.00790355
0.356168	-0.0380663		0.428332	0.132519		0.332245	0.805003		0.498866	-0.000174582
0.356821	-0.038979		0.429127	0.118552		0.33278	0.800555		0.499754	-0.00352287
0.357468	-0.038154		0.429843	0.109304		0.33341	0.801304		0.500553	-0.00362382
0.35802	-0.0355447		0.430552	0.1001		0.333976	0.800553		0.501384	-0.00452625
0.358633	-0.0409699		0.431319	0.097673		0.334581	0.801148		0.502257	-0.00375795
0.359275	-0.0413689		0.432099	0.0993098		0.335156	0.796057		0.503055	-0.00159037
0.35987	-0.0408777		0.432806	0.0942521		0.335688	0.789345		0.503977	-0.000397378
0.360538	-0.0324703		0.433467	0.0837698		0.336232	0.790735		0.504873	0.00546508
0.361111	-0.0258537		0.434195	0.0859887		0.336807	0.790146		0.5057	0.0149829
0.36166	-0.0234581		0.434918	0.0780719		0.33741	0.785838		0.506455	0.0161496
0.362268	-0.0202067		0.435611	0.0647588		0.337947	0.78107		0.507306	0.010166
0.362829	-0.0220125		0.436424	0.0549771		0.338496	0.783645		0.508107	0.00590473
0.363426	-0.0310619		0.437142	0.0444817		0.339063	0.780289		0.509057	0.00803538
0.364005	-0.0366583		0.437798	0.0372545		0.339594	0.78286		0.509914	0.00627099
0.364673	-0.0421113		0.438549	0.0239954		0.340168	0.784024		0.51072	0.00796864
0.365273	-0.0469777		0.439232	0.0181691		0.340713	0.783413		0.511546	0.0162274
0.365833	-0.0328414		0.439936	0.00432919		0.34121	0.782879		0.512299	0.0185323
0.366376	-0.0222252		0.440616	0.0119016		0.341805	0.779835		0.513113	0.0282382
0.366999	-0.010565		0.441279	0.00722214		0.342314	0.776817		0.513964	0.0206726
0.367537	-0.00592278		0.442043	0.00694496		0.342874	0.775011		0.514738	0.00524931
0.368123	-0.0150575		0.442739	0.0174253		0.343394	0.769439		0.515524	0.00127512
0.368693	-0.0169984		0.443459	0.0113681		0.343977	0.76849		0.516405	-0.00885425
0.369291	-0.0113972		0.444143	0.00124668		0.344497	0.767492		0.517171	-0.011655
0.36988	-0.00106679		0.44487	-0.00542586		0.345059	0.765488		0.518005	-0.0139247
0.370475	-0.0122851		0.445514	-0.00604767		0.345589	0.766411		0.518816	-0.0182748
0.371037	-0.0144245		0.446169	-0.0174549		0.346153	0.759079		0.519596	-0.0297688
0.371615	-0.0145189		0.446827	-0.0111275		0.346651	0.753715		0.520324	-0.0266213
0.372176	-0.0138447		0.44754	-0.0151375		0.347162	0.753513		0.521146	-0.0304027
0.372721	-0.0105697		0.448249	-0.00236031		0.347675	0.754159		0.521997	-0.0431253
0.373258	-0.0165458		0.448938	0.00562491		0.348197	0.747701		0.522707	-0.0516355
0.373862	-0.0100242		0.449595	0.00658914		0.348726	0.743232		0.523537	-0.0455342
0.374393	0.0113367		0.450257	-0.00364083		0.349249	0.742413		0.524317	-0.0380002
0.374936	0.0305935		0.450914	-0.00639327		0.34976	0.746208		0.525153	-0.0293515
0.375491	0.0270054		0.451622	-0.00949727		0.350305	0.748534		0.525939	-0.0181948
0.376053	0.0237169		0.452314	-0.0144748		0.350832	0.745661		0.526702	-0.0118868
0.376613	0.0148213		0.452961	-0.0169842		0.351383	0.741661		0.527491	0.00130526
0.377212	0.011146		0.453608	-0.00874217		0.351877	0.734635		0.528275	0.00615839
0.377739	0.0104589		0.45422	-0.0109771		0.352342	0.732599		0.529019	0.006985
0.378301	0.00795987		0.454885	-0.00183215		0.352879	0.723012		0.52977	0.00531374
0.378823	0.00543805		0.455577	-0.00691362		0.353366	0.715653		0.530547	0.0117118
0.37935	-0.00109011		0.456243	-0.0112666		0.353893	0.712595		0.531239	0.0229866
0.379877	-0.00498235		0.456906	-0.0209493		0.35439	0.711193		0.532067	0.0328772
0.380466	-0.010938		0.45753	-0.0169845		0.354949	0.707153		0.532818	0.042832
0.381023	-0.00915824		0.458202	-0.0211908		0.355442	0.706477		0.533532	0.0536496
0.381586	-0.00657057		0.458826	-0.0235733		0.355929	0.707485		0.534322	0.0531995
0.382119	-0.00821022		0.45954	-0.0150467		0.356403	0.7037		0.534996	0.0592012
0.382597	-0.00278897		0.460151	-0.012388		0.356911	0.699113		0.535817	0.04794
0.383153	-0.00372102		0.460737	-0.00596614		0.357396	0.697545		0.536571	0.0410845
0.383677	-0.000177025		0.461438	-0.00238764		0.357914	0.704142		0.537345	0.034429
0.384226	-0.00399325		0.462042	0.00076714		0.358419	0.70114		0.538112	0.0232865
0.384743	-0.0115747		0.462659	0.000152433		0.358906	0.696679		0.538838	0.00885875
0.385293	-0.00820146		0.463304	0.00846045		0.359371	0.701916		0.539613	0.00412598
0.385791	-0.00847697		0.464005	0.00348645		0.359916	0.705896		0.540384	0.00531077
0.386326	-0.00342428		0.464676	0.000818481		0.360429	0.703506		0.541118	-0.000796913
0.386854	-0.0134983		0.465292	0.00299491		0.360879	0.701064		0.541875	-0.00870858
0.387327	-0.0209056		0.465851	-0.0017792		0.361346	0.700032		0.542556	-0.0207626
0.387841	-0.0251721		0.466441	-0.00945044		0.361849	0.696441		0.543418	-0.024118
0.38839	-0.0192926		0.467047	-0.017884		0.362352	0.691725		0.544189	-0.0265114
0.388941	-0.0186337		0.467699	-0.0126595		0.362852	0.689017		0.544987	-0.0278142
0.389444	-0.0109829		0.468373	-0.000534979		0.363296	0.684149		0.545814	-0.0272918
0.389991	0.00799447		0.468953	0.00888518		0.363767	0.685156		0.546492	-0.0178266
0.390539	0.00551155		0.469596	0.0110882		0.364257	0.684131		0.547266	-0.00908468
0.391068	0.00400738		0.470231	0.0225396		0.364746	0.679901		0.548066	0.00497954
0.391543	-0.00327387		0.470891	0.0105771		0.365224	0.677809		0.548806	0.0105193
0.392019	-0.0130792		0.471536	0.00278193		0.3657	0.681802		0.549561	0.00744214
0.392524	-0.0163023		0.472102	-0.00619572		0.366156	0.68169		0.550331	0.0077091
0.393042	-0.0191469		0.472675	-0.0111227		0.366612	0.6755		0.551138	0.00534716
0.393521	-0.0205966		0.473291	-0.0088052		0.367102	0.668935		0.551952	-0.00088302
0.394042	-0.0104974		0.473858	-0.00259645		0.367608	0.661721		0.552717	-0.000996836
0.394526	0.00497246		0.474453	0.00402777		0.368101	0.660204		0.553493	-0.00208156
0.395019	0.0143153		0.475056	0.00987591		0.368563	0.655636		0.554266	-0.00493324
0.395581	0.0185894		0.475698	0.0136172		0.369004	0.658001		0.555048	-0.00357911
0.396064	0.0227983		0.476297	0.00848691		0.369461	0.660431		0.555834	0.00413128
0.396547	0.0207467		0.476892	0.00548143		0.369951	0.665281		0.556674	0.00493538
0.397044	0.0217304		0.477487	0.00581986		0.370389	0.657647		0.557437	0.00851217
0.397539	0.0225155		0.478154	0.00819042		0.370858	0.652083		0.558213	0.012844
0.398033	0.015384		0.478687	-0.00446492		0.371325	0.64576		0.559035	-4.44e-05
0.398551	0.0133074		0.479299	-0.00297701		0.371785	0.64646		0.559793	0.00359394
0.399053	0.0198201		0.479916	0.000775088		0.372273	0.641015		0.560559	0.00460051
0.399587	0.0231789		0.480482	0.00906922		0.372683	0.639935		0.561387	0.0054074
0.400036	0.0193662		0.481085	0.0156162		0.373136	0.636468		0.562174	0.00608018
0.400525	0.0115578		0.481669	0.0129929		0.373592	0.633948		0.563012	0.007755
0.400997	0.00886435		0.482207	0.0117395		0.374044	0.634745		0.563841	0.0110391
0.40148	0.00776938		0.482808	0.00173128		0.374515	0.635316		0.564618	0.0140088
0.401988	0.0110327		0.483449	-0.00621661		0.374996	0.635048		0.565411	0.00328947
0.402474	0.00793581		0.484007	-0.0269285		0.375461	0.625803		0.56621	0.000251482
0.402952	0.00943311		0.48456	-0.0269863		0.375904	0.621062		0.567027	-0.00259939
0.403432	0.0104906		0.485148	-0.019341		0.376337	0.616483		0.567868	0.000770241
0.403919	0.0141322		0.485725	-0.0110713		0.376785	0.614502		0.568655	-0.000991945
0.404402	0.00827485		0.486297	0.00114333		0.377258	0.610891		0.569443	0.0031649
0.404839	0.001864		0.48687	0.00358753		0.377679	0.602574		0.570223	0.0099727
0.405276	0.000505815		0.487464	-0.00123417		0.378111	0.605995		0.57101	0.0123958
0.405792	0.00561228		0.48805	-0.0019763		0.378566	0.614394		0.571915	0.0117738
0.406297	0.00728521		0.488598	2.62554e-05		0.37901	0.606494		0.572767	0.00809805
0.406746	0.00279163		0.489154	-0.00421083		0.379464	0.602024		0.573559	0.0111201
0.40723	0.00908001		0.489758	-0.0135348		0.37989	0.596624		0.574358	0.00965433
0.407721	0.00953979		0.490333	-0.00528648		0.380336	0.596181		0.575223	0.00838608
0.408201	0.0104367		0.490942	-0.00335681		0.380776	0.598476		0.576011	0.00433155
0.408656	0.00630863		0.491498	0.00929507		0.381205	0.59219		0.576867	0.00356747
0.409151	-0.000205792		0.492067	0.0197159		0.38165	0.584762		0.577716	0.00309535
0.409616	-0.0090478		0.492605	0.0164936		0.382052	0.586783		0.578456	0.00118737
0.410045	-0.0121128		0.493119	0.023456		0.382493	0.583746		0.579315	-0.0119697
0.410512	-0.0188498		0.493665	0.0314551		0.382967	0.571441		0.580202	-0.0212225
0.410979	-0.0205319		0.494215	0.0249025		0.383379	0.564771		0.581042	-0.027454
0.411472	-0.0189698		0.494785	0.0208022		0.383812	0.561461		0.581852	-0.0364235
0.411948	-0.0158519		0.495319	0.0201138		0.384273	0.55947		0.582712	-0.0432841
0.412407	-0.0112517		0.495902	0.020642		0.384734	0.564796		0.583572	-0.0464383
0.412831	-0.0108214		0.496494	0.0162607		0.385157	0.564459		0.584433	-0.0408549
0.413306	-0.0139185		0.497029	0.023172		0.385599	0.557953		0.585219	-0.0329288
0.41374	-0.00531787		0.497596	0.0220731		0.385986	0.558357		0.586129	-0.0235516
0.414169	-0.00688322		0.498142	0.0200624		0.386381	0.562848		0.586969	-0.024111
0.414642	-0.0036461		0.498752	0.0218486		0.386819	0.551041		0.587807	-0.0180999
0.415118	0.00482261		0.499265	0.0170477		0.387212	0.549902		0.588632	-0.0189946
0.415585	0.00424681		0.499808	0.0145733		0.387629	0.537238		0.589462	-0.010224
0.416062	-0.000625888		0.500319	0.00974128		0.388078	0.531644		0.590325	0.000125885
0.416512	-0.00911101		0.500868	0.0107359		0.388518	0.537022		0.591222	0.00983902
0.416952	-0.0115758		0.501406	0.00602494		0.388951	0.537603		0.59216	0.0216624
0.417393	-0.00415265		0.501886	0.00414623		0.38935	0.538529		0.59302	0.0405293
0.417822	-0.00656541		0.502455	0.00206546		0.389794	0.528907		0.593888	0.0475481
0.418267	-0.0109917		0.503046	-0.0105522		0.39021	0.533959		0.594686	0.0432326
0.418726	-0.0149124		0.503599	-0.014432		0.390655	0.531009		0.595554	0.0362836
0.419161	-0.0181388		0.504117	-0.0225137		0.391053	0.534093		0.596451	0.0255569
0.41961	-0.0184811		0.504628	-0.0300937		0.391455	0.52489		0.597348	0.0196773
0.420092	-0.0166623		0.505153	-0.0322937		0.391859	0.525714		0.598229	0.013396
0.420509	-0.0150713		0.50573	-0.02899		0.392278	0.524947		0.599121	0.0116202
0.420936	-0.0104747		0.506242	-0.0241993		0.3927	0.530028		0.600004	0.00649262
0.421415	0.00836092		0.506743	-0.025729		0.393094	0.52474		0.600915	0.0125553
0.421869	0.0171227		0.507322	-0.0164398		0.393505	0.511208		0.601765	0.00907563
0.422315	0.0210579		0.507843	-0.00716344		0.393922	0.506235		0.602654	0.00230009
0.422719	0.013878		0.508378	0.00684531		0.394347	0.499583		0.603688	-0.00426128
0.423162	0.00908835		0.50891	0.0138916		0.39472	0.493447		0.604497	-0.00895141
0.423609	0.0123122		0.509449	0.0168009		0.395167	0.494845		0.605412	-0.00850826
0.424025	0.0177303		0.509985	0.0112733		0.395585	0.486277		0.606253	-0.0132345
0.424485	0.0176614		0.510466	0.00508089		0.395971	0.488592		0.607156	-0.0113731
0.424918	0.0198605		0.510992	-0.00749805		0.396391	0.50161		0.608124	-0.0145415
0.42533	0.0305607		0.511518	-0.0180753		0.396782	0.504256		0.608991	-0.0201918
0.425774	0.0338687		0.512032	-0.0150602		0.397177	0.505352		0.609955	-0.0188641
0.426167	0.0265254		0.512528	-0.00179492		0.397588	0.493732		0.610972	-0.0230084
0.426596	0.0151432		0.513072	0.0139495		0.397978	0.491095		0.611844	-0.0219901
0.427021	0.00841681		0.513614	0.0177227		0.398366	0.484513		0.612726	-0.0128476
0.427494	0.00523419		0.514097	0.0197805		0.398764	0.488124		0.613669	-0.00845346
0.427931	-0.00356112		0.514572	0.0203902		0.399172	0.486992		0.614549	-0.00789452
0.428334	-0.00821205		0.515104	0.0195029		0.399612	0.4873		0.615522	-0.00978213
0.428769	-0.00544466		0.515604	0.0121645		0.399996	0.505323		0.616503	-0.0160852
0.429215	0.00135271		0.516157	0.0045777		0.40038	0.495624		0.617452	-0.0218648
0.429643	-0.00216865		0.516666	0.00177392		0.400792	0.486038		0.618318	-0.0270001
0.43004	-0.00113907		0.517161	0.00805643		0.401217	0.480989		0.619271	-0.0168878
0.430503	0.00232377		0.517683	0.000423317		0.401596	0.465741		0.620276	-0.00607656
0.430913	0.00123144		0.518231	-0.016297		0.401961	0.452036		0.621266	0.00491096
0.43135	-0.00359741		0.518757	-0.023297		0.402359	0.447491		0.622241	0.00426451
0.431752	-0.0163181		0.519251	-0.0165184		0.402752	0.444922		0.62318	0.00502965
0.43215	-0.016712		0.519783	-0.0200155		0.403138	0.45346		0.624107	-0.00423638
0.43257	-0.018851		0.520233	-0.0118593		0.403522	0.46686		0.625053	-0.00912243
0.432997	-0.0156179		0.520697	-0.00727422		0.403912	0.472224		0.626052	-0.0141142
0.433439	-0.0209825		0.521216	-0.0034815		0.404289	0.476421		0.62702	-0.0101203
0.433877	-0.0172919		0.521719	-0.000452088		0.404668	0.491462		0.628025	0.00519047
0.434272	-0.0102346		0.522227	-0.00205499		0.405093	0.493886		0.629031	0.00761872
0.434641	-0.00891742		0.522687	-0.0101228		0.40553	0.49548		0.630042	0.0155903
0.435058	-0.00556695		0.523206	-0.0125532		0.405913	0.498521		0.631116	0.0182165
0.43548	-0.00672325		0.523686	-0.0153775		0.406291	0.494993		0.632021	0.0179135
0.435904	-0.00825804		0.524187	-0.0193947		0.406665	0.490254		0.632968	0.0162014
0.4363	-0.012753		0.524736	-0.0215079		0.407015	0.493483		0.634012	0.00848759
0.436698	-0.00968789		0.525233	-0.016712		0.407398	0.47431		0.635067	0.0092947
0.437135	-0.00790041		0.525731	-0.0127018		0.407763	0.453955		0.636119	0.0108407
0.43756	0.00389282		0.526217	-0.0177684		0.408138	0.452777		0.637037	0.00767971
0.437995	0.0059592		0.526689	-0.00465829		0.40853	0.448513		0.638032	-0.000662832
0.438383	0.00238044		0.527191	0.00226705		0.408935	0.454878		0.639211	-0.00472775
0.438775	-0.00589177		0.527661	0.0133819		0.409335	0.45511		0.640269	-0.00308866
0.439165	-0.00902115		0.52814	0.0154885		0.409702	0.449772		0.641232	-0.00188306
0.439585	-0.0019906		0.528666	0.0242887		0.410102	0.459828		0.64232	-0.00170769
0.439969	-0.00838742		0.529164	0.0267567		0.410475	0.4743		0.643256	-0.00332128
0.440381	-0.00980798		0.52964	0.0233302		0.410832	0.472455		0.644382	-0.00559719
0.440807	-0.0111724		0.530096	0.0163944		0.411224	0.475151		0.645462	-0.00292412
0.44121	-0.0037563		0.530598	0.0157358		0.411593	0.463362		0.646553	-0.00432064
0.441654	0.00201534		0.531123	0.0129771		0.411963	0.453996		0.647592	-0.00258053
0.442092	0.000100733		0.531592	0.0070519		0.412299	0.446698		0.648715	-0.0109862
0.442483	0.000563542		0.532042	0.00467099		0.412703	0.445093		0.64981	-0.0069378
0.442841	0.00823109		0.532503	0.0113444		0.413071	0.43155		0.650828	-0.00559191
0.443216	0.0120008		0.53299	0.0069553		0.413445	0.432264		0.651954	-0.0126051
0.443597	0.00175237		0.533487	0.00614727		0.413844	0.429661		0.65306	-0.00417921
0.443993	0.00356657		0.533932	-0.0041932		0.414187	0.429051		0.654197	-0.00329207
0.444403	0.00692215		0.534454	-0.00940486		0.414557	0.425735		0.655238	-0.00399332
0.444782	0.00598186		0.534893	-0.00645912		0.414928	0.415002		0.65642	0.00520627
0.445156	0.00337391		0.535379	-0.00477923		0.415312	0.410699		0.657583	0.00294465
0.445552	0.0046634		0.535874	-0.00115184		0.415685	0.410213		0.658796	-0.010584
0.44594	0.00677993		0.536369	-0.000580328		0.416048	0.420423		0.659828	-0.0204163
0.446335	0.00884528		0.536819	0.00473512		0.416417	0.40955		0.66088	-0.0191635
0.446788	-0.00113138		0.537307	0.00396334		0.41678	0.411912		0.662134	-0.0211833
0.447195	-0.00103129		0.537781	0.004961		0.417158	0.413373		0.663314	-0.0181696
0.44759	-0.00651271		0.53824	0.000216872		0.417525	0.416073		0.664511	-0.0143833
0.447988	-0.00834858		0.538698	-0.00815259		0.417899	0.421613		0.665684	-0.00927402
0.448355	-0.00817174		0.539215	-0.00621197		0.418255	0.419192		0.666835	-3.68e-05
0.448738	-0.00814445		0.53964	-0.00608109		0.418608	0.423209		0.668086	0.00156423
0.449104	0.0006027		0.540111	-0.00501061		0.418951	0.42907		0.669277	0.0062924
0.449518	0.00163526		0.5406	-0.00701093		0.419303	0.434918		0.670478	0.00377464
0.449907	0.0113774		0.541054	-0.0098783		0.419687	0.423499		0.671716	0.00505144
0.450299	0.0160417		0.541513	0.000626616		0.420069	0.419976		0.672909	0.0071281
0.450694	0.0203719		0.541983	0.00107535		0.420376	0.422244		0.674194	0.00125746
0.451075	0.0281026		0.542424	0.000871447		0.420762	0.412594		0.67548	-0.0141506
0.451453	0.0306562		0.542865	0.0102313		0.421139	0.409376		0.676764	-0.0106816
0.451839	0.036609		0.543375	0.0154448		0.421492	0.392511		0.677999	-0.00927168
0.452206	0.0238408		0.543838	0.0185765		0.421854	0.386115		0.679309	-0.00306117
0.452584	0.0166966		0.544277	0.0142698		0.422215	0.395258		0.680621	0.000578653
0.452967	-0.00762638		0.544709	0.00173387		0.42255	0.396462		0.681815	0.00916125
0.453356	-0.01257		0.545209	-0.00744857		0.422922	0.393494		0.683229	0.011732
0.453738	-0.0143179		0.54569	-0.00546952		0.423293	0.395697		0.684529	0.00729963
0.454097	-0.0111231		0.546171	-0.00879417		0.423638	0.403701		0.685918	0.00270944
0.454479	-0.0142545		0.546634	-0.0175683		0.424006	0.408301		0.687232	0.000760548
0.454871	-0.00787342		0.547095	-0.00761242		0.424346	0.405754		0.688718	0.0074435
0.455252	0.00141785		0.547587	-0.0123014		0.424695	0.383225		0.689992	0.00710648
0.455654	-0.00142992		0.548022	-0.010296		0.425053	0.370001		0.691319	0.00633873
0.456017	-0.00627071		0.548429	-0.0128592		0.425401	0.360262		0.692831	0.00280937
0.456374	-0.00244234		0.548927	-0.0179943		0.425743	0.349001		0.694365	0.00646221
0.456729	-0.00214886		0.549456	-0.0191748		0.426081	0.35235		0.695755	-0.00213988
0.457102	-0.00334381		0.549911	-0.00883485		0.426437	0.364726		0.697175	-0.0108654
0.457507	-0.00751756		0.550369	-0.00911235		0.426805	0.375046		0.698735	-0.0214622
0.457903	-0.0108709		0.550815	-0.0160644		0.427168	0.386212		0.700192	-0.0226628
0.458284	-0.0137322		0.551296	-0.0133293		0.427501	0.388811		0.701621	-0.0111942
0.458634	-0.00581586		0.551792	-0.0251683		0.427843	0.387761		0.703301	-0.0102034
0.459012	0.00108011		0.552259	-0.0272896		0.428201	0.376531		0.704796	-0.00481363
0.459392	-0.000548614		0.552736	-0.0257912		0.42854	0.368239		0.706372	0.0055591
0.459759	0.00738288		0.553212	-0.021138		0.428863	0.356937		0.708018	0.0163614
0.460124	0.0158957		0.55367	-0.0238162		0.429205	0.354654		0.709607	0.014947
0.460502	0.00980653		0.554142	-0.0163996		0.42955	0.35546		0.711308	0.00601516
0.460887	0.00595672		0.554625	-0.018125		0.429906	0.357306		0.713006	-0.000393643
0.461271	-0.00598679		0.555117	-0.00899793		0.430281	0.35387		0.714727	0.00280295
0.461623	-0.019072		0.555553	-0.0140549		0.430631	0.355056		0.716474	-0.00290241
0.461976	-0.0246841		0.556024	-0.0168165		0.430979	0.360606		0.718218	-0.00854787
0.462347	-0.0269297		0.556496	-0.0173433		0.431331	0.360024		0.72002	-0.00518048
0.462696	-0.0301312		0.55699	-0.00910174		0.43165	0.363787		0.721779	-0.00356054
0.463059	-0.0180169		0.557479	-0.000534663		0.431962	0.361365		0.723788	-0.000945186
0.463408	-0.00117887		0.557995	-0.00343795		0.432285	0.359577		0.725653	-0.000196784
0.463788	0.0114787		0.558431	0.0017041		0.432639	0.35635		0.72766	-0.0040019
0.464148	0.0167775		0.558914	0.00814127		0.432988	0.355064		0.729574	-0.000964636
0.46453	0.0154393		0.559408	0.0145325		0.433315	0.348479		0.731788	0.00164921
0.464881	0.0118569		0.559861	0.00954652		0.433678	0.349294		0.733853	0.000745505
0.465231	-0.0021031		0.560317	0.0125303		0.43403	0.341633		0.736079	-0.000437416
0.465608	-0.00302383		0.560802	0.00604791		0.43435	0.339339		0.738259	0.0026417
0.465969	-0.00601186		0.56129	0.0030664		0.434704	0.337119		0.740674	0.000260088
0.466328	-0.000455157		0.561807	0.00108241		0.43502	0.333794		0.743175	-0.00218593
0.466712	-0.00100197		0.562305	0.00295068		0.435353	0.335501		0.745538	-0.00312961
0.467104	0.00656146		0.562769	0.00975405		0.435695	0.327256		0.74822	-0.00310746
0.467455	0.0178277		0.563252	0.0209375		0.436044	0.325724		0.750977	-0.00641394
0.467827	0.0152368		0.563759	0.0211356		0.436371	0.321682		0.753744	-0.000327865
0.468207	0.0144883		0.564195	0.0255102		0.436721	0.322881		0.75691	-0.0018377
0.468578	0.0106139		0.564656	0.0208656		0.437063	0.319188		0.760138	-0.00284587
0.468927	0.00601578		0.565168	0.0163899		0.437369	0.320896		0.763661	-0.00624481
0.469287	0.00205066		0.565698	0.0122569		0.437692	0.329998		0.767398	-0.00553365
0.469659	0.005221		0.566135	0.0111994		0.438002	0.334705		0.771433	0.000722345
0.470022	0.000505136		0.566607	0.0119692		0.438341	0.339713		0.775521	-0.000173699
0.470376	-0.00399717		0.567103	0.0167457		0.43868	0.335425		0.779946	2.27e-06
0.470726	-0.000932645		0.567596	0.0169354		0.43903	0.325257		0.784892	0.00751814
0.4711	-0.00916025		0.568137	0.0155643		0.439354	0.318859		0.790259	0.00624511
0.471475	-0.00406774		0.568584	0.020821		0.439711	0.314497		0.796218	0.000575821
0.471873	-0.00418447		0.569122	0.0185881		0.440014	0.313405		0.802857	0.00995208
0.472281	-0.000880081		0.569593	0.0206399		0.440371	0.313789		0.810534	0.0128599
0.472649	0.00156665		0.57004	0.0203724		0.440685	0.314698		0.819353	-0.000139317
0.473021	0.00421212		0.570557	0.0150537		0.440991	0.310819		0.830357	-0.00378687
0.473386	0.00271298		0.571025	0.00747094		0.441341	0.314139		0.845139	-0.00628251
0.473759	0.00207032		0.571537	0.0012629		0.441651	0.3188		0.870585	-0.0103938
0.474113	-0.00534987		0.572019	-0.0110161		0.441966	0.307675
0.474476	-0.00612341		0.572512	-0.0119118		0.442288	0.314745
0.474823	-0.00692016		0.572992	-0.0055709		0.442637	0.313598
0.475222	-0.00299919		0.57351	0.00167945		0.442941	0.315655
0.475592	-0.00232141		0.573995	0.00675976		0.443275	0.313004
0.475975	0.00157982		0.574518	0.0113834		0.443586	0.299215
0.476359	0.00463841		0.575041	0.00142272		0.443925	0.295681
0.476746	0.00673306		0.575529	-0.00531758		0.444265	0.298179
0.477114	0.000725458		0.575992	-0.0120197		0.4446	0.292997
0.477499	-0.003949		0.576454	-0.0194962		0.444911	0.287917
0.477869	-0.00728619		0.576951	-0.0195785		0.445235	0.286055
0.478221	-0.0119434		0.577485	-0.0146242		0.445536	0.279032
0.478588	-0.0134608		0.577976	-0.00577369		0.445848	0.280249
0.478964	-0.0146073		0.578501	-0.0110206		0.446187	0.265957
0.479348	-0.00747529		0.578975	-0.0109656		0.446513	0.260192
0.47975	-0.00398185		0.579463	-0.0131873		0.446815	0.265888
0.480135	0.00372802		0.580001	-0.00941211		0.447115	0.27162
0.48051	0.00877917		0.580483	-0.0066688		0.447432	0.281735
0.480896	0.010853		0.581058	0.00510917		0.447743	0.273836
0.481274	0.0134614		0.58156	0.00592161		0.448063	0.277041
0.481646	0.0186435		0.582018	-0.00125029		0.4484	0.261299
0.482027	0.0248312		0.582483	-0.00342367		0.44873	0.247968
0.482398	0.0283485		0.583035	-0.0110852		0.449048	0.232482
0.482788	0.0204189		0.583521	-0.0120618		0.44934	0.232403
0.483149	0.0119049		0.584034	-0.00302123		0.449656	0.236607
0.483511	-0.00269161		0.584602	0.000139045		0.44997	0.252079
0.483914	-6.35e-05		0.585067	0.00733442		0.45029	0.254038
0.484306	-0.00715779		0.585563	0.00822312		0.45063	0.261939
0.484689	-0.00212035		0.586073	0.00654919		0.450936	0.267179
0.485055	-0.00219546		0.586574	-0.00575578		0.45126	0.264629
0.485453	0.0100059		0.58708	-0.0021629		0.451561	0.265073
0.485854	0.0211819		0.587603	-0.00865661		0.451877	0.258116
0.486257	0.0174736		0.588113	-0.00944365		0.452202	0.268849
0.486646	0.0166529		0.588674	-0.0124919		0.452491	0.255714
0.487014	0.0174413		0.58915	-0.00718686		0.45279	0.25406
0.487382	0.0165463		0.589682	-0.00848042		0.453075	0.241045
0.487759	0.00369522		0.590205	-0.00597757		0.453393	0.239941
0.488129	0.00672711		0.590723	-0.00364839		0.4537	0.248029
0.488522	0.00853647		0.591257	-0.00350623		0.453989	0.245497
0.488917	0.00343111		0.591743	-0.00248441		0.454308	0.250114
0.489322	-0.0024178		0.592247	-0.00297575		0.454633	0.255009
0.489742	-0.00427134		0.592798	-0.000932169		0.45496	0.256831
0.4901	0.00116014		0.593284	-0.00732873		0.455274	0.250797
0.490462	0.0115956		0.593801	-0.0112586		0.45557	0.235851
0.49086	0.00629994		0.594358	-0.00999468		0.455891	0.229998
0.491267	-0.0110445		0.59487	-0.0062912		0.456216	0.229431
0.491668	-0.017096		0.595373	-0.00153742		0.456504	0.229524
0.492006	-0.0182059		0.595939	-0.00104934		0.456835	0.219714
0.492434	-0.0293984		0.596517	0.000775497		0.457125	0.21595
0.492848	-0.027131		0.597002	0.00756723		0.457402	0.210765
0.493245	-0.0272803		0.597478	0.00833046		0.457683	0.210996
0.493639	-0.0173222		0.598032	0.0129442		0.457987	0.207342
0.494001	0.00295011		0.598528	0.00673297		0.458306	0.205915
0.494399	0.000740299		0.599067	0.00895477		0.458629	0.203856
0.494776	0.000781519		0.599606	0.0108919		0.458915	0.209031
0.495162	0.000888992					0.459212	0.199458
0.495576	0.00889236					0.4595	0.197348
0.495999	0.00816722					0.459813	0.19173
0.496376	0.00442722					0.460105	0.189078
0.496746	0.00629179					0.46041	0.190885
0.497131	0.00692988					0.460741	0.195111
0.497533	-0.000376311					0.461076	0.19493
0.497956	0.00666895					0.461377	0.200785
0.498376	0.00801494					0.461621	0.187729
0.498766	0.00936396					0.461928	0.179594
0.499175	0.0167711					0.462218	0.16478
0.499574	0.0210411					0.462518	0.158261
0.499984	0.0158697					0.462822	0.155482
0.500364	0.0165475					0.46309	0.163823
0.500789	0.0141211					0.463375	0.164062
0.501149	0.0106875					0.463672	0.154261
0.501506	0.0152626					0.463979	0.151011
0.501923	0.0113252					0.464308	0.154123
0.502371	0.000973062					0.464613	0.143554
0.502785	0.00385409					0.464891	0.142299
0.503182	0.00379232					0.465208	0.142889
0.503592	-0.00119952					0.46549	0.147836
0.503996	-0.00159637					0.465777	0.145512
0.504408	0.000119208					0.466066	0.137682
0.504764	0.00358831					0.466347	0.107794
0.5052	-0.00316699					0.466647	0.0885215
0.505612	-0.0109577					0.466938	0.0770896
0.506033	-0.0200914					0.467241	0.0601875
0.506442	-0.0170214					0.467549	0.0471249
0.506845	-0.025435					0.467827	0.0412788
0.507241	-0.0196439					0.468103	0.0510497
0.507674	-0.0176143					0.468369	0.0523537
0.50809	-0.00595271					0.468643	0.040443
0.50848	-0.0053357					0.46897	0.0308324
0.508877	-0.00499502					0.46926	0.0245122
0.509295	-0.00263822					0.469544	0.0209786
0.509717	0.00736428					0.469839	0.0261359
0.510126	0.00494903					0.470124	0.0168682
0.510533	0.0111951					0.470407	0.0216822
0.510968	0.0154974					0.470703	0.0408627
0.511385	0.0118285					0.471023	0.0397636
0.511827	0.0115062					0.4713	0.0231396
0.512234	0.00784636					0.47156	0.0113549
0.512632	0.0027198					0.47184	0.00544341
0.51304	0.0116894					0.472137	0.0130539
0.513472	0.02363					0.472423	0.0258348
0.513887	0.024943					0.4727	0.0214386
0.514273	0.0251142					0.472996	0.0181765
0.514711	0.0266979					0.473293	0.0232475
0.515154	0.0180268					0.473573	0.0110614
0.515572	0.0113115					0.473856	-0.00766319
0.515978	0.00977744					0.474134	-0.0101814
0.516399	-0.000103654					0.474403	-0.01366
0.516807	-0.0119959					0.474682	-0.0214968
0.517247	-0.0105788					0.474954	-0.0309956
0.517687	-0.00869863					0.47524	-0.0391618
0.518117	-0.00904638					0.475528	-0.0372376
0.518523	-0.00315813					0.475789	-0.0345249
0.518967	0.00274935					0.476106	-0.0323066
0.519415	0.000641879					0.476403	-0.0308478
0.519845	0.00421524					0.476702	-0.0152044
0.520247	0.00860138					0.476964	-0.0183272
0.520672	-0.000762218					0.477248	-0.0261302
0.521121	-0.00986077					0.477519	-0.0342743
0.52154	-0.00486818					0.47777	-0.0345881
0.521943	-0.00420648					0.478049	-0.0229052
0.522347	-0.00409825					0.478317	-0.0281607
0.5228	-0.00368299					0.478592	-0.026287
0.52327	-0.00724588					0.478875	-0.0261719
0.523733	0.00572276					0.479162	-0.0273262
0.524172	0.015435					0.479452	-0.0289991
0.524602	0.0173322					0.479707	-0.0375309
0.525061	0.0202299					0.479994	-0.0375711
0.525457	0.0262773					0.480281	-0.0393766
0.525868	0.0224681					0.480551	-0.0386615
0.526302	0.0105007					0.480822	-0.0352793
0.526783	0.000375437					0.481088	-0.0399
0.527203	-0.00615584					0.481399	-0.0337006
0.527625	0.000734201					0.481651	-0.0292494
0.528096	0.00567193					0.481951	-0.0274968
0.528522	0.00377575					0.482221	-0.0264826
0.528969	0.0144213					0.482497	-0.010577
0.529428	0.0129721					0.482739	-0.0072512
0.529874	0.00229167					0.48303	-0.00521099
0.530303	-0.00525018					0.483298	-0.0108873
0.530758	-0.00863733					0.483599	-0.014613
0.531213	-0.013502					0.483858	-0.0179161
0.53168	-0.00929372					0.484105	-0.024113
0.532131	-0.0084029					0.484366	-0.0325594
0.532538	-0.0125727					0.484614	-0.0262893
0.532972	-0.00539309					0.484886	-0.021241
0.533448	0.00208848					0.48518	-0.0227516
0.533911	0.00367921					0.48546	-0.0178132
0.534398	0.00963777					0.485749	-0.0128805
0.534868	0.0103115					0.48602	-0.0120232
0.535276	0.00540149					0.486279	-0.0171228
0.535685	-0.0047043					0.486543	-0.0254569
0.536156	-0.00758652					0.486811	-0.0253769
0.536636	-0.0185391					0.487081	-0.018039
0.537103	-0.0107649					0.487328	-0.011623
0.537586	-0.0104086					0.487612	-0.00716224
0.538106	-0.00132305					0.487885	0.00477137
0.538532	0.0128835					0.488138	0.00260128
0.538994	0.0188959					0.488404	-0.0109979
0.539397	0.0114445					0.488674	-0.0169143
0.539873	0.00145151					0.488952	-0.0182773
0.540317	-0.00251286					0.489244	-0.0177746
0.540822	-0.019196					0.489523	-0.00877754
0.541294	-0.0172211					0.489753	0.00665157
0.541748	-0.0250959					0.490016	0.0130543
0.542208	-0.0154746					0.490282	0.0194373
0.542711	-0.00832802					0.490568	0.012274
0.543186	-0.00320835					0.490848	-0.00449334
0.543658	-0.00661759					0.491089	-0.00430461
0.544149	-0.00503775					0.491331	-0.0119425
0.544617	-0.00883073					0.491598	-0.0103666
0.545088	-0.00960101					0.49186	-0.0184442
0.545552	-0.0137614					0.492108	-0.0172207
0.546011	-0.0257701					0.492358	-0.0158555
0.546504	-0.0242924					0.492626	-0.0112369
0.546986	-0.01732					0.492878	-0.00452958
0.547481	-0.0150349					0.493159	-0.00687361
0.547918	-0.0037689					0.493427	0.00531947
0.548444	-0.0052119					0.493691	0.0045315
0.548913	-0.00360581					0.493944	0.0115615
0.549395	0.000629943					0.494195	0.0115007
0.549921	-0.00451767					0.494488	0.0178176
0.550395	-0.0101929					0.494741	0.00562197
0.550923	-0.0124849					0.494996	-0.00657989
0.551397	-0.0121276					0.495278	-0.0195953
0.551884	-0.00922637					0.495544	-0.0246904
0.552358	-0.00370623					0.495793	-0.0353543
0.552819	-3.51e-05					0.496046	-0.0251879
0.553344	0.00337413					0.496302	-0.0101874
0.553824	0.00545378					0.49657	-0.00322066
0.554333	0.0159075					0.496822	0.00915936
0.554874	0.00915765					0.497056	0.00645041
0.555354	0.00925741					0.497333	-0.000159002
0.555832	0.000599496					0.497593	-0.0159415
0.556362	-0.00108321					0.497842	-0.0116816
0.556887	-0.00234531					0.498102	-0.00827927
0.557408	-0.00172813					0.49836	-0.001025
0.557909	-0.00234973					0.498624	0.00919451
0.558392	0.0109704					0.498859	0.0120496
0.55892	0.0169164					0.499112	0.0155606
0.559397	0.0128118					0.499353	0.00956444
0.559954	0.0161634					0.499621	-0.00218902
0.560442	0.0149657					0.499881	-0.0229612
0.560952	0.0108796					0.500143	-0.0175817
0.561423	0.0145837					0.500378	-0.0269567
0.561986	0.0118583					0.500642	-0.0286565
0.562555	0.0178434					0.500894	-0.0161357
0.563048	0.0243083					0.501149	-0.00899977
0.563604	0.0236947					0.501405	-0.0102056
0.564171	0.0227115					0.50168	-0.00169865
0.56462	0.0152308					0.501925	0.00560384
0.565159	0.00661197					0.502177	-0.00119887
0.565695	-0.00426892					0.502427	-0.000301574
0.566211	-0.009754					0.502659	-0.0122288
0.566745	-0.00764291					0.502905	-0.0185045
0.56727	-0.00191584					0.503155	-0.0172593
0.567816	0.00854294					0.503438	-0.015538
0.568408	0.0122291					0.503688	-0.0109049
0.568942	0.0125782					0.503944	-0.00979277
0.569471	0.00515474					0.504197	-0.0137216
0.570032	-0.00118281					0.504447	-0.0119452
0.570559	-0.00124021					0.504715	-0.00872138
0.571073	-0.00391325					0.504936	-0.00190219
0.571633	-0.00653102					0.505177	-0.0032364
0.572204	-0.00563606					0.505433	-0.00245279
0.572793	-0.00797558					0.505679	0.00235436
0.57336	-0.00608532					0.505925	-0.00343222
0.573872	-0.0025007					0.506176	0.00275102
0.574421	-0.0039969					0.50643	-0.00443622
0.574981	-0.00247919					0.506675	3.24226e-05
0.575518	0.00648767					0.506926	0.005509
0.576153	0.00807897					0.507194	0.0151665
0.576767	0.00939302					0.50743	0.0202281
0.577322	-0.000675262					0.507693	0.0202489
0.577848	0.0031422					0.507926	0.0220204
0.578402	0.0055308					0.50816	0.0163853
0.578993	0.010277					0.508376	0.0154317
0.579594	0.00796914					0.508618	0.00586644
0.580166	0.00479191					0.508853	-0.00545729
0.580747	0.00311228					0.509095	-0.0153895
0.581321	0.00147406					0.509359	-0.0109741
0.581925	-0.00406233					0.50962	-0.00577335
0.582575	-0.00400932					0.509873	-0.00887832
0.583141	-0.00262841					0.510123	-0.00556098
0.583734	-4.29e-05					0.510374	0.000987243
0.584314	0.00475719					0.510637	-0.00301662
0.584884	0.00418525					0.510894	0.00188015
0.585531	0.00122497					0.511134	0.00490023
0.586189	-0.00888478					0.511368	0.00487153
0.586749	-0.00809345					0.511611	0.00986056
0.58736	-0.0115014					0.511853	0.0139718
0.58797	-0.0077941					0.512077	0.00801972
0.588633	-0.0080854					0.512317	0.000551163
0.58923	-0.00501828					0.51255	-0.00205374
0.589891	0.00647412					0.512794	-0.00590655
0.59052	-0.000881322					0.513029	0.00234024
0.591106	-0.00173779					0.513281	-0.00111715
0.591723	-0.00509165					0.51353	0.00358211
0.592365	-0.00238967					0.513769	0.0107706
0.59299	-0.00586594					0.513988	0.0135059
0.593704	-0.000751181					0.514234	0.0145131
0.59436	0.00190787					0.514474	0.010317
0.594986	0.0050467					0.514716	0.0089519
0.595631	0.0134282					0.514965	0.0147297
0.596322	0.00788755					0.515202	0.0187006
0.596929	0.00522774					0.515439	0.0178498
0.597621	0.0118402					0.515687	0.0178858
0.598289	0.00977646					0.515927	0.0123327
0.59898	0.00893749					0.516183	0.00966742
0.599653	0.0131953					0.516443	0.00986772
0.600326	0.010258					0.516672	0.00644742
0.601003	0.00612699					0.516892	0.00950271
0.601702	-0.00680979					0.517131	0.00512675
0.602426	-0.00759381					0.517343	0.00465206
0.603136	-0.0161063					0.517577	0.00132781
0.603806	-0.0178687					0.517832	-0.00440604
0.604487	-0.0188905					0.518072	-0.0157214
0.605229	-0.0137606					0.518297	-0.0160528
0.605885	-0.0133555					0.518508	-0.0163034
0.606634	-0.00890288					0.518764	-0.0154062
0.60744	-0.00698889					0.518996	-0.00419944
0.608145	0.000753973					0.519228	0.00177735
0.608851	0.00559382					0.519463	-0.00312438
0.609576	0.0162781					0.519741	-0.00191195
0.610377	0.0217749					0.519984	0.00129446
0.611112	0.0267963					0.520211	-0.0013343
0.611869	0.0204904					0.520455	-0.0134453
0.61262	0.0127356					0.520677	-0.00729152
0.613376	0.0123266					0.520908	-0.00536292
0.614148	0.00680713					0.521153	-0.00123139
0.614994	-0.000789079					0.521372	-0.00671474
0.615777	-0.00670176					0.521602	-0.0160125
0.616577	-0.00719599					0.521851	-0.0228286
0.617347	-0.0169683					0.522082	-0.0334644
0.618169	-0.0187923					0.522341	-0.0399664
0.618965	-0.0203011					0.522556	-0.0386614
0.619845	-0.0179316					0.522774	-0.0232833
0.620656	-0.0125389					0.52301	-0.015689
0.621537	-0.00425573					0.523219	-0.0108148
0.622391	0.000882558					0.523454	-0.00716941
0.623184	0.00541962					0.523669	0.00448501
0.624086	0.0118895					0.52391	0.00575404
0.625018	0.0105166					0.524158	-0.0011991
0.625871	0.00362739					0.524398	0.00278519
0.626751	0.000269843					0.52463	0.00573727
0.627667	-0.00125314					0.524849	0.0132423
0.628633	-0.00971966					0.525082	0.0112313
0.629573	-0.00951021					0.525299	0.00988074
0.630472	-0.00196426					0.525534	0.0117042
0.631436	-0.00267857					0.52578	0.0193979
0.632414	0.00885537					0.526008	0.00407118
0.633388	0.0214905					0.526223	0.00491382
0.634359	0.0188947					0.526459	-0.00667108
0.635446	0.0159004					0.526699	-0.00566343
0.636469	0.0117665					0.526936	-0.00450341
0.637442	-0.00642951					0.527183	0.0011996
0.638614	-0.0120391					0.527413	0.0126725
0.639599	-0.0215027					0.527632	0.0260741
0.6407	-0.0244816					0.52787	0.0294344
0.641873	-0.0134452					0.528086	0.0287879
0.643002	-0.000524271					0.528309	0.0244033
0.644148	0.00922174					0.52855	0.0215764
0.645336	0.0211343					0.528763	0.0088572
0.646566	0.0252102					0.529	0.00271107
0.647796	0.0215403					0.529214	0.00337371
0.649071	0.0124793					0.529449	0.0138184
0.650429	5.25e-05					0.529669	0.0156219
0.651737	-0.00815994					0.529878	0.0195365
0.653148	-0.0137545					0.530109	0.018077
0.654542	-0.0139061					0.53035	0.00767611
0.656122	-0.00724886					0.530564	-0.00183609
0.65754	0.00550755					0.530783	-0.00457571
0.659143	0.00915141					0.531018	-0.00426448
0.660797	0.00475569					0.531235	-0.00333462
0.66252	0.00346014					0.531469	0.00476061
0.664263	0.000585665					0.531694	0.0110917
0.666049	6.16e-05					0.53192	0.00904555
0.667952	0.00125758					0.532172	0.013134
0.669921	-0.00374881					0.532399	0.00703076
0.671898	4.45e-05					0.532624	-0.00160456
0.673997	0.0025309					0.532832	-0.00794439
0.676181	0.00825231					0.533043	-0.00867656
0.678502	0.00429743					0.533263	0.00122523
0.680934	-0.00439289					0.533463	-0.00304647
0.683475	-0.00100174					0.533699	-0.00773598
0.68605	0.00210181					0.533936	-0.00914601
0.688931	0.000215681					0.534151	-0.0162566
0.691943	-0.00786384					0.53438	-0.0135055
0.695188	-0.0145532					0.534609	-0.0280366
0.698606	-0.00862638					0.534846	-0.0274195
0.702276	-0.00675783					0.535062	-0.0132698
0.706247	-0.0167388					0.535282	0.00603775
0.710691	-0.035436					0.5355	0.00731356
0.715776	-0.0370529					0.535728	0.0111038
0.721482	-0.0256746					0.535962	0.0129609
0.728261	-0.0163157					0.536175	0.0160618
0.736684	0.0140799					0.536417	-0.00095603
0.748227	0.0386403					0.536644	-0.00960137
0.770783	0.0565114					0.53686	-0.0155546
						0.537071	-0.0249667
						0.537295	-0.0161642
						0.537509	-0.0201892
						0.537724	-0.0112218
						0.537945	-0.0106517
						0.538154	-0.00784974
						0.538367	-0.00520486
						0.538592	-0.00597789
						0.538819	0.000814163
						0.539029	-0.0042843
						0.539229	0.000118585
						0.539436	0.00303656
						0.539647	0.00178644
						0.539883	0.00325492
						0.540089	-0.000920981
						0.540324	0.00220734
						0.540531	0.00294942
						0.540765	0.00366515
						0.541	-0.00148291
						0.541226	-0.00771535
						0.541455	-0.00859322
						0.541659	-0.00905317
						0.541889	-0.0116281
						0.542095	-0.00782106
						0.542292	-0.00156196
						0.542505	0.00756422
						0.54272	-0.00149316
						0.542944	-0.00950236
						0.54316	-0.0186291
						0.543389	-0.0181919
						0.543608	-0.0134806
						0.543829	-0.0126202
						0.544036	-0.00512838
						0.544262	0.0155377
						0.544471	0.0326323
						0.544694	0.029423
						0.544896	0.0255839
						0.545101	0.022512
						0.545326	0.0211747
						0.545526	0.0123918
						0.545718	-0.00284504
						0.545937	-0.015636
						0.546149	-0.00844565
						0.546365	-0.00397506
						0.546583	-0.0144738
						0.546803	-0.0128859
						0.547013	-0.0147524
						0.547238	-0.0073146
						0.547455	0.000474332
						0.547639	0.0152593
						0.547851	0.0152305
						0.548053	0.0253879
						0.548279	0.0347688
						0.548492	0.0264442
						0.54872	0.0214621
						0.548935	0.0183882
						0.549139	0.00893388
						0.549342	0.0137476
						0.549558	0.00418018
						0.549776	-0.002357
						0.549973	-0.00432308
						0.550205	0.00688025
						0.550423	0.00398242
						0.550643	0.00140955
						0.550847	0.00333539
						0.551055	-0.00802333
						0.551259	-0.00341745
						0.551461	-0.000859024
						0.551665	-0.00123445
						0.551867	-0.00639001
						0.552068	-0.000994202
						0.552274	-0.00777462
						0.552507	-0.0183585
						0.552712	-0.0236968
						0.552906	-0.0286817
						0.553114	-0.0218855
						0.553325	-0.0125652
						0.553543	-0.00861245
						0.553751	-0.00330402
						0.553954	0.00537506
						0.554165	0.0100974
						0.554355	0.00673124
						0.554556	-0.000439692
						0.554772	-0.00905761
						0.554981	-0.0165073
						0.555175	-0.0190488
						0.555383	-0.0240625
						0.555587	-0.0193237
						0.555816	-0.0171914
						0.556015	-0.00660878
						0.556217	0.0109839
						0.556436	0.00247207
						0.556644	0.00184741
						0.556841	-0.00821567
						0.55704	-0.00701873
						0.557243	-0.00164383
						0.557438	-0.00134781
						0.557661	-0.00185225
						0.557865	-0.00884427
						0.558081	0.000455556
						0.558285	0.000849049
						0.558488	0.00373206
						0.558702	0.0027169
						0.558904	0.00440214
						0.559097	0.00246124
						0.559286	-0.00366912
						0.559493	0.00524471
						0.559687	0.00594035
						0.559902	0.0107254
						0.560107	0.020916
						0.560314	0.023347
						0.560515	0.0135298
						0.560731	0.0120075
						0.560928	0.00668951
						0.561125	-0.00805118
						0.561327	-0.0122452
						0.561538	-0.0120082
						0.561736	-0.0142552
						0.561915	-0.00356792
						0.562117	-0.0133059
						0.562339	-0.0231538
						0.56255	-0.00871911
						0.562742	-0.000760739
						0.562928	0.00306236
						0.563113	-0.00657959
						0.563331	-0.00673385
						0.563536	-0.00383732
						0.563724	-0.00274479
						0.563915	-0.00862379
						0.564119	-0.0135584
						0.564326	-0.0151073
						0.564518	-0.00826311
						0.564698	-0.00713168
						0.564908	-0.00416159
						0.565121	0.00363931
						0.565331	0.0180676
						0.565551	0.0195609
						0.565754	0.0143212
						0.565931	0.014476
						0.566154	-0.0107418
						0.566352	-0.0255042
						0.56656	-0.02763
						0.566746	-0.023799
						0.566928	-0.019263
						0.567133	-0.0149013
						0.567321	-0.0111188
						0.567533	-0.00471091
						0.567732	-0.002667
						0.567924	-0.0013566
						0.568119	-0.00816555
						0.568305	-0.00131931
						0.568504	-0.00204491
						0.568698	-0.00710215
						0.568896	-0.0161381
						0.569083	-0.0112461
						0.569271	-0.00986016
						0.569455	-0.00368834
						0.569647	0.00117449
						0.569868	0.00124056
						0.570073	-0.00151783
						0.570266	-0.00815283
						0.570475	-0.015004
						0.570662	-0.0140937
						0.570859	-0.00600321
						0.571048	-0.00475067
						0.571253	-0.0079577
						0.571444	-0.00637874
						0.571628	-0.00462788
						0.571839	0.00529231
						0.57204	-0.00153287
						0.572216	-0.00720573
						0.57241	-0.000643663
						0.572608	-0.00024112
						0.572798	-0.00808935
						0.572981	-0.024751
						0.573166	-0.0271427
						0.573376	-0.0285167
						0.573569	-0.0161057
						0.573764	-0.00819281
						0.573965	0.00179632
						0.574153	0.0193101
						0.574349	0.0309558
						0.57455	0.0226463
						0.57474	0.0178229
						0.574955	0.00729384
						0.575135	0.00562664
						0.575341	0.00342367
						0.575522	-0.00568481
						0.575732	0.000968211
						0.575913	0.00604507
						0.576097	0.00561634
						0.576299	0.0143123
						0.576464	0.00889826
						0.576645	0.00978151
						0.576848	-0.00319124
						0.577044	-0.00866804
						0.577234	-0.00818101
						0.577425	-0.00147863
						0.57761	0.0134293
						0.577796	0.0280494
						0.577994	0.0377458
						0.578177	0.0269479
						0.578371	0.022335
						0.578572	0.00257155
						0.578755	-0.00861807
						0.578927	-0.014496
						0.579127	-0.0205113
						0.579315	-0.0111695
						0.579491	-0.0108215
						0.579676	0.00659544
						0.579878	0.0112696
						0.580068	0.014143
						0.580245	0.0131323
						0.580438	0.0161871
						0.58063	0.0153327
						0.580824	0.0017196
						0.581028	0.000486804
						0.581208	-0.0108919
						0.581418	-0.0136523
						0.581609	-0.0162603
						0.581799	-0.0160761
						0.581992	-0.0281803
						0.582176	-0.0179473
						0.582364	-0.01057
						0.582558	0.000381225
						0.58275	0.0074815
						0.58294	0.0168113
						0.583138	0.0170496
						0.583334	0.0137233
						0.583518	0.0150129
						0.583703	0.001038
						0.583882	-0.000256265
						0.58408	-0.00199144
						0.584266	-0.00877321
						0.584465	-0.00667806
						0.584644	-0.000465693
						0.584828	-0.00339269
						0.58503	-0.00493621
						0.585207	-0.00192144
						0.585413	-0.00053756
						0.585593	0.00111123
						0.585807	0.00770075
						0.586007	0.0041484
						0.586181	-0.000124933
						0.58638	0.00791487
						0.586583	0.00772556
						0.586769	-0.002879
						0.586968	-0.000807843
						0.587168	0.00290077
						0.587359	-0.000158943
						0.587546	-0.00472502
						0.587745	-0.0209417
						0.587943	-0.0189525
						0.588136	-0.00483868
						0.588329	-0.00614638
						0.588505	0.00614507
						0.588692	0.0123269
						0.588893	0.0243033
						0.589072	0.0245634
						0.589266	0.0247048
						0.589468	0.0122195
						0.58965	0.00760646
						0.589843	0.00205102
						0.590031	-0.0117283
						0.590234	-0.0246628
						0.590421	-0.0294393
						0.590626	-0.0284789
						0.590803	-0.0116559
						0.59102	-0.00384904
						0.591209	0.00475036
						0.591407	0.00939518
						0.591599	0.0110396
						0.591807	0.0094044
						0.59201	0.0035596
						0.592195	-0.000453118
						0.592389	0.00010511
						0.592579	-0.00449151
						0.592784	-0.0138342
						0.592976	-0.0131597
						0.593168	-0.00710627
						0.593351	0.00908381
						0.593555	0.0148297
						0.593753	0.00994607
						0.59393	0.00589198
						0.594124	0.00686724
						0.594316	-0.00235092
						0.594489	-0.00603728
						0.594695	-0.00471341
						0.594902	0.00681147
						0.595104	0.0161975
						0.5953	0.00931257
						0.595485	0.00553686
						0.595722	0.0011175
						0.595908	0.00394972
						0.596109	0.00538363
						0.5963	0.00334916
						0.596474	-0.00150963
						0.59667	-0.00495807
						0.596872	-0.00714226
						0.597058	-0.00192225
						0.597255	-0.00207638
						0.597468	-0.00196829
						0.597647	-0.00086939
						0.597846	0.00201041
						0.598054	0.00530582
						0.598261	-0.0014967
						0.598451	-0.00940479
						0.59863	-0.0111825
						0.598858	-0.00938088
						0.599043	-0.0114448
						0.599229	-0.0104354
						0.599426	-0.0085909
						0.599619	-0.00394177
						0.599818	-0.00291765

## Sheet: Suppl.Fig.6
Supplementary Fig. 6b. Remaining RNA substrates at each time point were normalized to their respective no-ExoN control (100%)
n = 3 biological replicates, inidcated by i – iii, respectively
Time (min)	T20P14-S, no RdRp			T20P14-S, with RdRp			T20P14-B, no RdRp			T20P14-B, with RdRp
	i	ii	iii	i	ii	iii	i	ii	iii	i	ii	iii
0.25	83.2289	86.1186	83.9329	71.7854	75.371	76.6205	90.2548	94.8178	93.5021	83.117	86.002	86.3266
0.5	73.5827	76.6849	78.0086	56.572	59.3329	72.3714	89.6663	91.8481	87.6443	79.5009	83.575	83.202
0.75	66.3978	70.8072	68.8023	50.3087	52.4661	55.8668	82.1772	93.0155	86.7237	75.7992	82.2045	78.7598
1	55.7724	62.5157	64.3073	38.2692	42.6366	47.1835	81.3166	88.5599	82.7063	73.2531	80.0734	76.2708
1.25	46.505	57.7903	59.8113	30.6086	32.7507	39.2456	78.5707	82.581	80.8449	73.389	76.5839	75.1687
1.5	39.0782	54.0887	54.6833	24.5822	28.6925	30.7043	73.3148	80.3458	80.7921	71.2121	75.1485	69.8505
2	32.2818	43.996	44.0444	17.0654	20.0347	21.9275	70.226	77.7324	86.681	67.2056	71.722	71.7249
3	22.9534	29.0569	31.8263	9.15333	12.4859	16.3851	61.7565	69.914	78.169	61.0365	63.7798	62.9577
5	16.8398	17.7791	19.521	3.41611	4.43156	5.43463	52.0535	58.6788	70.6844	51.5462	56.1759	51.245
10	6.31818	8.25154	8.91134	0.673959	1.18638	1.85586	38.514	50.1744	54.4354	39.9015	41.5142	42.1513
